# Supplementary material for: Structural comparison strengthens the higher-order classification of proteases related to chymotrypsin
Source: PLoS One. 2019 May 17;14(5):e0216659. doi: 10.1371/journal.pone.0216659 (PMC6524800; doi:10.1371/journal.pone.0216659)
Supplement: S1 Table — (XLSX) [file pone.0216659.s001.xlsx]

## Sheet: Custom Report
S1 Table. Protein structures used in this study.
Protease family/subfamily	PDBid	Chain ID	Structure Title	Exp. Method	Resolution	Source	Reference
C30	1P9U	A	Coronavirus main proteinase (3CLpro) structure: basis for design of anti-SARS drugs	X-RAY DIFFRACTION	2.37	transmissible gastroenteritis virus	Anand K, Ziebuhr J, Wadhwani P, Mesters JR, Hilgenfeld R. Coronavirus main proteinase (3CLpro) structure: basis for design of anti-SARS drugs. Science. 2003;300: 1763-1767.
C30	2AMD	A	Crystal structure of SARS_CoV Mpro in complex with an inhibitor N9	X-RAY DIFFRACTION	1.85	sARS coronavirus	Yang H, Weiqing X, Xue X, Yang K, Liang W, Zhao Q, et al. Design of wide-spectrum inhibitors targeting coronavirus main proteases. PLoS Biol. 2005;3: e324.
C30	2Q6D	A	Crystal structure of infectious bronchitis virus (IBV) main protease	X-RAY DIFFRACTION	2.35	infectious bronchitis virus	Xue X, Yu H, Xue F, Wu Z, Shen W, Li J, et al. Structures of two coronavirus main proteases: implications for substrate binding and antiviral drug design. J Virol. 2008;82: 2515-2527.
C30	3D23	A	Main protease of HCoV-HKU1	X-RAY DIFFRACTION	2.50	human coronavirus	Zhao Q, Li S, Xue F, Zou Y, Chen C, Bartlam M, et al Structure of the main protease from a global infectious human coronavirus, HCoV-HKU1. J Virol. 2008;82: 8647-8655.
C30	3TLO	A	Crystal structure of HCoV-NL63 3C-like protease	X-RAY DIFFRACTION	1.60	human coronavirus	Chuck CP, Wong KB. Crystal structure of human coronavirus NL63 3C-like protease. To be Published.
C30	4XFQ	A	Crystal structure basis for PEDV 3C like protease	X-RAY DIFFRACTION	1.65	porcine epidemic diarrhea virus	Ye G, Fu ZF, Peng GQ. Crystal structure basis for PEDV 3C like protease. To be Published.
C30	4YOG	A	HKU4-3CLpro bound to non-covalent inhibitor 3B	X-RAY DIFFRACTION	2.00	Tylonycteris bat coronavirus HKU4	St John SE, Tomar S, Stauffer SR, Mesecar AD. Targeting zoonotic viruses: Structure-based inhibition of the 3C-like protease from bat coronavirus HKU4-The likely reservoir host to the human coronavirus that causes Middle East Respiratory Syndrome (MERS). Bioorg Med Chem. 2015;23: 6036-6048.
C37	2IPH	A	X-ray structure at 1.75 Å resolution of a norovirus protease linked to an active site directed peptide inhibitor	X-RAY DIFFRACTION	1.75	Norwalk virus	Hussey RJ, Coates L, Gill RS, Erskine PT, Coker SF, Mitchell E, et al. A structural study of norovirus 3C protease specificity: binding of a designed active site-directed peptide inhibitor. Biochemistry. 2011;50: 240-249.
C37	4X2V	A	Crystal structure of the murine norovirus NS6 protease (inactive C139A mutant) with a C-terminal extension to include residue P1 prime of NS7	X-RAY DIFFRACTION	2.30	murine norovirus 1	Fernandes H, Leen EN, Cromwell H Jr, Pfeil MP, Curry S. Structure determination of murine Norovirus NS6 proteases with C-terminal extensions designed to probe protease-substrate interactions. PeerJ, 2015;3: e798.
C3A	2IJD	1	Crystal structure of the poliovirus precursor protein 3CD	X-RAY DIFFRACTION	3.40	human poliovirus 1	Marcotte LL, Wass AB, Gohara DW, Pathak HB, Arnold JJ, Filman DJ, et al. Crystal structure of poliovirus 3CD protein: virally encoded protease and precursor to the RNA-dependent RNA polymerase. J Virol. 2007;81: 3583-3596.
C3A	2XYA	A	non-covalent inhibtors of rhinovirus 3c protease.	X-RAY DIFFRACTION	2.40	human rhinovirus sp.	Baxter A, Chambers M, Edfeldt F, Edman K, Freeman A, Johansson C, et al. (2011) Non-covalent inhibitors of rhinovirus 3C protease. Bioorg Med Chem Lett. 2011;21: 777-780.
C3A	3RUO	A	Complex structure of HevB EV93 main protease 3C with Rupintrivir (AG7088)	X-RAY DIFFRACTION	1.50	human enterovirus B	Costenaro L, Kaczmarska Z, Arnan C, Janowski R, Coutard B, Solà M, et al. Structural basis for antiviral inhibition of the main protease, 3C, from human enterovirus 93. J Virol. 2011;85: 10764-10773.
C3A	4GHT	B	Crystal structure of EV71 3C proteinase in complex with AG7088	X-RAY DIFFRACTION	1.96	enterovirus A	Wu C, Cai Q, Chen C, Li N, Peng X, Cai Y, et al. Structures of Enterovirus 71 3C proteinase (strain E2004104-TW-CDC) and its complex with rupintrivir. Acta Crystallogr D Biol. Crystallogr. 2013;69: 866-871.
C3A	3ZV8	A	Crystal structure of 3C protease of Enterovirus 68	X-RAY DIFFRACTION	2.40	human enterovirus	Tan JZ, George S, Kusov Y, Perbandt M, Anemüller S, Mesters JR, et al. 3C protease of enterovirus 68: Structure-based design of Michael acceptor inhibitors and their broad-spectrum antiviral effects against picornaviruses. J Virol. 2013;87: 4339-4351.
C3B	2HRV	A	2A cysteine proteinase from human rhinovirus 2	X-RAY DIFFRACTION	1.95	human rhinovirus 2	Petersen JFW, Cherney MM, Liebig HD, Skern T, Kuechler E, James MN. The structure of the 2A proteinase from a common cold virus: a proteinase responsible for the shut-off of host-cell protein synthesis. EMBO J., 1999;18: 5463-5475.
C3B	3W95	A	Crystal structure of 2A proteinase (C110A) from enterovirus 71	X-RAY DIFFRACTION	1.85	human enterovirus 71	Mu Z, Wang B, Zhang X, Gao X, Qin B, Zhao Z, Cui S. Crystal structure of 2A proteinase from hand, foot and mouth disease virus. J Mol Biol, 2013;425: 4530-4543.
C3C	2WV4	A	crystal structure of foot-and-mouth disease virus 3c protease in complex with a decameric peptide corresponding to the vp1-2a cleavage junction	X-RAY DIFFRACTION	2.50	foot-and-mouth disease virus	Zunszain PA, Knox SR, Sweeney TR, Yang J, Roqué-Rosell N, Belsham GJ, et al. Insights into cleavage specificity from the crystal structure of foot-and-fouth disease virus 3C protease complexed with a peptide substrate. J Mol Biol. 2010;395, 375-389.
C3E	1HAV	A	hepatitis a virus 3c proteinase	X-RAY DIFFRACTION	2.00	hepatitis A virus	Bergmann EM, Mosimann SC, Chernaia MM, Malcolm BA, James MN. The refined crystal structure of the 3C gene product from hepatitis A virus: specific proteinase activity and RNA recognition. J Virol. 1997;71: 2436-2448.
C4	1LVM	A	catalytically active tobacco etch virus protease complexed with product	X-RAY DIFFRACTION	1.80	tobacco etch virus	Phan J, Zdanov A, Evdokimov AG, Tropea JE, Peters HK 3rd, Kapust RB, et al. Structural basis for the substrate specificity of tobacco etch virus protease. J Biol Chem. 2002;277: 50564-50572.
C4	3MMG	A	Crystal structure of tobacco vein mottling virus protease	X-RAY DIFFRACTION	1.70	tobacco vein mottling virus	Sun P, Austin BP, Tozser J, Waugh DS. Structural determinants of tobacco vein mottling virus protease substrate specificity. Protein Sci. 2010;19: 2240-2251.
S1A	1A0L	A	human beta-tryptase: a ring-like tetramer with active sites facing a central pore	X-RAY DIFFRACTION	3.00	Homo sapiens	Pereira PJB, Berngner A, Macedo-Ribeiro S, Huber R, Matschiner G, Fritz H, et al. Human β-tryptase is a ring-like tetramer with active sites facing a central pore. Nature. 1998;392: 306-311.
S1A	1AO5	A	mouse glandular kallikrein-13 (prorenin converting enzyme)	X-RAY DIFFRACTION	2.60	Mus musculus	Timm DE. The crystal structure of the mouse glandular kallikrein-13 (prorenin converting enzyme). Protein Sci. 1997;6: 1418-1425.
S1A	1AZZ	A	fiddler crab collagenase complexed to ecotin	X-RAY DIFFRACTION	2.30	Celuca pugilator	Perona JJ, Tsu CA, Craik CS, Fletterick RJ. Crystal structure of an ecotin-collagenase complex suggests a model for recognition and cleavage of the collagen triple helix. Biochemistry. 1997;36: 5381-5392.
S1A	1BDA	A	catalytic domain of human single chain tissue plasminogen activator in complex with dansyl-egr-cmk (dansyl-glu-gly-arg chloromethyl ketone)	X-RAY DIFFRACTION	3.35	Homo sapiens	Renatus M, Engh RA, Stubbs MT, Huber R, Fischer S, Kohnert U, Bode W. Lysine 156 promotes the anomalous proenzyme activity of tPA: X-ray crystal structure of single-chain human tPA. EMBO J. 1997;16: 4797-4805.
S1A	1BQY	A	Plasminogen activator (TSV-PA) from snake venom	X-RAY DIFFRACTION	2.50	Viridovipera stejnegeri	Parry MA, Jacob U, Huber R, Wisner A, Bon C, Bode W. The crystal structure of the novel snake venom plasminogen activator TSV-PA: a prototype structure for snake venom serine proteinases. Structure. 1998;6: 1195-1206.
S1A	1BRU	P	structure of porcine pancreatic elastase complexed with the elastase inhibitor gr143783	X-RAY DIFFRACTION	2.30	Sus scrofa	Jhoti H, Singh OMP, Wonacott A. To be Published.
S1A	1C5M	D	structural basis for selectivity of a small molecule, s1-binding, sub-micromolar inhibitor of urokinase type plasminogen activator	X-RAY DIFFRACTION	1.95	Homo sapiens	Katz BA, Mackman R, Luong C, Radika K, Martelli A, Sprengeler PA, et al. Structural basis for selectivity of a small molecule, S1-binding, submicromolar inhibitor of urokinase-type plasminogen activator. Chem. Biol., 2002;7: 299-312.
S1A	1CGH	A	Human cathepsin G	X-RAY DIFFRACTION	1.80	Homo sapiens	Hof P, Mayr I, Huber R, Korzus E, Potempa J, Travis J, et al. The 1.8 Å crystal structure of human cathepsin G in complex with Suc-Val-Pro-PheP-(OPh)2: a Janus-faced proteinase with two opposite specificities. EMBO J. 1996;15: 5481-5491.
S1A	1DIC	A	structure of 3,4-dichloroisocoumarin-inhibited factor d	X-RAY DIFFRACTION	1.80	Homo sapiens	Cole LB, Kilpatrick JM, Chu N, Babu YS. Structure of 3,4-dichloroisocoumarin-inhibited factor D. Acta Crystallogr D Biol Crystallogr. 1998;54: 711-717.
S1A	1EKB	B	the serine protease domain of enteropeptidase bound to inhibitor val-asp-asp-asp-asp-lys-chloromethane	X-RAY DIFFRACTION	2.30	Bos taurus	Lu DS, Fütterer K, Korolev S, Zheng X, Tan K, Waksman G. et al. Crystal structure of enteropeptidase light chain complexed with an analog of the trypsinogen activation peptide. J Mol Biol. 1999;292: 361-373.
S1A	1ELT	A	structure of native pancreatic elastase from north atlantic salmon at 1.61 angstroms resolution	X-RAY DIFFRACTION	1.61	Salmo salar	Berglund GI, Willassen NP, Hordvik A, Smalas AO. Structure of native pancreatic elastase from North Atlantic salmon at 1.61 Å resolution. Acta Crystallogr D Biol Crystallogr. 1995;51: 925-937.
S1A	1EQ9	A	crystal structure of fire ant chymotrypsin complexed to pmsf	X-RAY DIFFRACTION	1.70	Solenopsis invicta	Botos I, Meyer E, Nguyen M, Swanson SM, Koomen JM, Russell DH, et al. The structure of an insect chymotrypsin. J Mol Biol. 2000;298: 895-901.
S1A	1EUF	A	bovine duodenase(new serine protease), crystal structure	X-RAY DIFFRACTION	2.40	Bos taurus	Pletnev VZ, Zamolodchikova TS, Pangborn WA, Duax WL. Crystal structure of bovine duodenase, a serine protease, with dual trypsin and chymotrypsin-like specificities. Proteins. 2000;41: 8-16.
S1A	1FI8	A	rat granzyme b [n66q] complexed to ecotin [81-84 iepd]	X-RAY DIFFRACTION	2.20	Rattus norvegicus	Waugh SM, Harris JL, Fletterick R, Craik CS. The structure of the pro-apoptotic protease granzyme B reveals the molecular determinants of its specificity. Nat Struct Mol Biol. 2000;7: 762-765.
S1A	1FIZ	A	three dimensional structure of beta-acrosin from boar spermatozoa	X-RAY DIFFRACTION	2.90	Sus scrofa	Tranter R, Read JA, Jones R, Brady RL. Effector sites in the three-dimensional structure of mammalian sperm β-acrosin. Structure. 2000;8: 1179-1188.
S1A	1FQ3	A	crystal structure of human granzyme b	X-RAY DIFFRACTION	3.10	Homo sapiens	Estébañez-Perpina E, Fuentes-Prior P, Belorgey D, Braun M, Kiefersauer R, Maskos K, et al. Crystal structure of the caspase activator human granzyme B, a proteinase highly specific for an Asp-P1 residue. Biol Chem. 2000;381: 1203-1214.
S1A	1FUJ	A	PR3 (myeblastin)	X-RAY DIFFRACTION	2.20	Homo sapiens	Fujinaga M, Chernaia MM, Halenbeck R, Koths K, James MNG. The crystal structure of PR3, a neutrophil serine proteinase antigen of Wegener's granulomatosis antibodies. J Mol Biol. 1996;261: 267-278.
S1A	1FY1	A	(R23S,F25E) HBP, a mutant of human heparin binding protein (CAP37)	X-RAY DIFFRACTION	2.50	Homo sapiens	Kastrup JS, Linde V, Pedersen AK, Stoffer B, Iversen LF, Larsen IK, et al. Two mutants of human heparin binding protein (CAP37): toward the understanding of the nature of lipid A/LPS and BPTI binding. Proteins. 2001;42, 442-451.
S1A	1GDQ	A	Fusarium oxysporum trypsin at atomic resolution	X-RAY DIFFRACTION	0.93	Fusarium oxysporum	Rypniewski WR, Ostergaard PR, Norregaard-Madsen M, Dauter M, Wilson KS. (2001) Fusarium oxysporum trypsin at atomic resolution at 100 and 283 K: a study of ligand binding. Acta Crystallogr D Biol Crystallogr. 2001;57: 8-19.
S1A	1GVZ	A	Prostate specific antigen (PSA) from stallion seminal plasma	X-RAY DIFFRACTION	1.42	Equus caballus	Carvalho AL, Sanz L, Barettino D, Romero A, Calvete JJ, Romão MJ. Crystal structure of a prostate kallikrein isolated from stallion seminal plasma: a homologue of human PSA. J Mol Biol. 2002;322: 325-337.
S1A	1HJ8	A	1.00 Å trypsin from atlantic salmon	X-RAY DIFFRACTION	1.00	Salmo salar	Leiros HKS, McSweeney SM, Smalas AO. Atomic resolution structures of trypsin provide insight into structural radiation damage. Acta Crystallogr D Biol Crystallogr. 2001;57: 488-497.
S1A	1LO6	A	Human kallikrein 6 (hK6) active form with benzamidine inhibitor at 1.56 Å resolution	X-RAY DIFFRACTION	1.56	Homo sapiens	Bernett MJ, Blaber SI, Scarisbrick IA, Dhanarajan P, Thompson SM, Blaber M. Crystal structure and biochemical characterization of human kallikrein 6 reveals that a trypsin-like kallikrein is expressed in the central nervous system. J Biol Chem. 2002;277: 24562-24570.
S1A	1M9U	A	Crystal structure of earthworm fibrinolytic enzyme component A from Eisenia fetida	X-RAY DIFFRACTION	2.30	Eisenia fetida	Tang Y, Liang D, Jiang T, Zhang J, Gui L, Chang W. Crystal structure of earthworm fibrinolytic enzyme component a: revealing the structural determinants of its dual fibrinolytic activity. J Mol Biol. 2002;321: 57-68.
S1A	1MZA	A	crystal structure of human pro-granzyme K	X-RAY DIFFRACTION	2.23	Homo sapiens	Hink-Schauer C, Estébañez-Perpina E, Wilharm E, Fuentes-Prior P, Klinkert W, Bode W, et al. The 2.2-Å crystal structure of human pro-granzyme K reveals a rigid zymogen with unusual features. J Biol Chem. 2002;277: 50923-50933.
S1A	1NPM	A	Neuropsin, a serine protease expressed in the limbic system of mouse brain	X-RAY DIFFRACTION	2.10	Mus musculus	Kishi T, Kato M, Shimizu T, Kato K, Matsumoto K, Yoshida S, et al. Crystal structure of neuropsin, a hippocampal protease involved in kindling epileptogenesis. J Biol Chem. 1999;274: 4220-4224.
S1A	1OP8	A	Crystal Structure of Human Granzyme A	X-RAY DIFFRACTION	2.50	Homo sapiens	Hink-Schauer C, Estébañez-Perpina E, Kurschus FC, Bode W, Jenne DE. Crystal structure of the apoptosis-inducing human granzyme A dimer. Nat Struct Mol Biol. 2003;10: 535-540.
S1A	1PYT	C	Ternary complex of procarboxypeptidase A, proproteinase E, and chymotrypsinogen C	X-RAY DIFFRACTION	2.34	Bos taurus	Gomis-Rüth FX, Gómez M, Bode W, Huber R, Aviles FX. The three-dimensional structure of the native ternary complex of bovine pancreatic procarboxypeptidase A with proproteinase E and chymotrypsinogen C. EMBO J. 1995;14: 4387-4394.
S1A	1PYT	D	Ternary complex of procarboxypeptidase A, proproteinase E, and chymotrypsinogen C	X-RAY DIFFRACTION	2.35	Bos taurus	Gomis-Rüth FX, Gómez M, Bode W, Huber R, Aviles FX. The three-dimensional structure of the native ternary complex of bovine pancreatic procarboxypeptidase A with proproteinase E and chymotrypsinogen C. EMBO J. 1995;14: 4387-4394.
S1A	1RFN	A	Human coagulation sector IXA in complex with p-amino benxamidine	X-RAY DIFFRACTION	2.80	Homo sapiens	Hopfner KP, Lang A, Karcher A, Sichler K, Kopetzki E, Brandstetter H, et al. Coagulation factor IXa: the relaxed conformation of Tyr99 blocks substrate binding. Structure. 1999;7: 989-996.
S1A	1SGF	G	Structure of mouse 7S NGF: a complex of nerve growth factor with four binding proteins.	X-RAY DIFFRACTION	3.15	Mus musculus	Bax B, Blundell TL, Murray-Rust J, McDonald NQ. Structure of mouse 7S NGF: a complex of nerve growth factor with four binding proteins. Structure, 1997;5: 1275-1285.
S1A	1SPJ	A	Structure of mature human tissue kallikrein (human kallikrein 1 or KLK1) at 1.70 ångströms resolution with vacan active site	X-RAY DIFFRACTION	1.7	Homo sapiens	Laxmikanthan G, Blaber SI, Bernett MJ, Scarisbrick IA, Juliano MA, Blaber M. 1.70 Å X-ray structure of human apo kallikrein 1: structural changes upon peptide inhibitor/substrate binding. Proteins. 2005;58: 802-814.
S1A	1SQT	A	Substituted 2-naphthamidine Inhibitors of urokinase	X-RAY DIFFRACTION	1.90	Homo sapiens	Wendt MD, Geyer A, McClellan WJ, Rockway TW, Weitzberg M, Zhao X, et al. Interaction with the S1 β-pocket of urokinase: 8-heterocycle substituted and 6,8-disubstituted 2-naphthamidine urokinase inhibitors. Bioorg Med Chem Lett. 2004;14:3063-3068.
S1A	1TON	A	Rat submaxillary gland serine protease, tonin. Structure solution and refinement at 1.8 ångströms resolution	X-RAY DIFFRACTION	1.80	Rattus rattus	Fujinaga M, James MN. Rat submaxillary gland serine protease, tonin. Structure solution and refinement at 1.8 Å resolution. J Mol Biol, 1987;195: 373-396.
S1A	1YC0	A	short form HGFA with first Kunitz domain from HAI-1	X-RAY DIFFRACTION	2.60	Homo sapiens	Shia S, Stamos J, Kirchhofer D, Fan B, Wu J, Corpuz RT, et al. Conformational lability in serine protease active sites: Structures of hepatocyte growth factor activator (HGFA) alone and with the inhibitory domain from HGFA inhibitor-1B. J Mol Biol. 2005;346: 1335-1349.
S1A	1YM0	A	Crystal structure of earthworm fibrinolytic enzyme component B: a novel, glycosylated two-chained trypsin	X-RAY DIFFRACTION	2.06	Eisenia fetida	Wang F, Wang C, Li M, Zhang JP, Gui LL, An XM et al. Crystal structure of earthworm fibrinolytic enzyme component B: a novel, glycosylated two-chained trypsin. J Mol Biol. 2005;348: 671-685.
S1A	1Z8G	A	Crystal structure of the extracellular region of the transmembrane serine protease hepsin with covalently bound preferred substrate.	X-RAY DIFFRACTION	1.55	Homo sapiens	Herter S, Piper DE, Aaron W, Gabriele T, Cutler G, Cao P, et al. Hepatocyte growth factor is a preferred in vitro substrate for human hepsin, a membrane-anchored serine protease implicated in prostate and ovarian cancers. Biochem J. 2005;390: 125-136.
S1A	1ZJK	A	Crystal structure of the zymogen catalytic region of human MASP-2	X-RAY DIFFRACTION	2.18	Homo sapiens	Gál P, Harmat V, Kocsis A, Bián T, Barna L, Ambrus G, et al. A true autoactivating enzyme - Structural insight into mannose-binding lectin-associated serine protease-2 activations. J Biol Chem. 2005;280: 33435-33444.
S1A	2ANW	A	Expression, crystallization and three-dimensional structure of the catalytic domain of human plasma kallikrein: Implications for structure-based design of protease inhibitors	X-RAY DIFFRACTION	1.85	Homo sapiens	Tang J, Yu CL, Williams SR, Springman E, Jeffery D, Sprengeler PA, et al. Expression, crystallization, and three-dimensional structure of the catalytic domain of human plasma kallikrein. J Biol Chem. 2005;280: 41077-41089.
S1A	2ASU	B	Crystal Structure of the beta-chain of HGFl/MSP	X-RAY DIFFRACTION	1.85	Homo sapiens	Carafoli F, Chirgadze DY, Blundell TL, Gherardi E. Crystal structure of the β-chain of human hepatocyte growth factor-like/macrophage stimulating protein. FEBS J. 2005;272: 5799-5807.
S1A	2B9L	A	Crystal structure of prophenoloxidase activating factor-II from the beetle Holotrichia diomphalia	X-RAY DIFFRACTION	2.0	Holotrichia diomphalia	Piao S, Kim S, Kim JH, Park JW, Lee BL, Ha NC. Crystal structure of a clip-domain serine protease and functional roles of the clip domains. EMBO J. 2005;24: 4404-4414.
S1A	2CGA	A	Bovine chymotrypsinogen A. X-ray crystal structure analysis and refinement of a new crystal form at 1.8 Ångströms resolution	X-RAY DIFFRACTION	1.80	Bos taurus	Wang D, Bode W, Huber R. Bovine chymotrypsinogen A X-ray crystal structure analysis and refinement of a new crystal form at 1.8 Å resolution. J Mol Biol. 1985;185: 595-624.
S1A	2HLC	A	HL collagenase structure at 1.7 Å resolution	X-RAY DIFFRACTION	1.70	Hypoderma lineatum	Broutin I, Arnoux B, Lecroisey A, Keil B, Pascard C, Ducruix A. 1.8 Å structure of Hypoderma lineatum collagenase: a member of the serine proteinase family. Acta Crystallogr D Biol Crystallogr. 1996;52: 380-392.
S1A	2I6Q	A	Complement component C2a	X-RAY DIFFRACTION	2.10	Homo sapiens	Milder FJ, Raaijmakers HC, Vandeputte MD, Schouten A, Huizinga EG, Romijn RA, et al. Structure of complement component C2A: implications for convertase formation and substrate binding. Structure. 2006;14: 1587-1597.
S1A	2OK5	A	Human complement factor B	X-RAY DIFFRACTION	2.30	Homo sapiens	Milder FJ, Gomes L, Schouten A, Janssen BJ, Huizinga EG, Roimijn RA, et al. Factor B structure provides insights into activation of the central protease of the complement system. Nat Struct Mol Biol. 2007;14: 224-228.
S1A	2OLG	A	Crystal structure of the serine protease domain of prophenoloxidase activating factor-I in a zymogen form	X-RAY DIFFRACTION	1.70	Holotrichia diomphalia	Piao S, Kim S, Kim JH, Park JW, Lee BL, Ha NC. Crystal structure of the serine protease domain of prophenoloxidase activating factor-I. J Biol Chem. 2007;282: 10783-10791.
S1A	2OQ5	A	Crystal structure of DESC1, a new member of the type II transmembrane serine proteinases family	X-RAY DIFFRACTION	1.61	Homo sapiens	Kyrieleis OJ, Humber R, Ong E, Oehler R, Hunter M, Madison EL et al. Crystal structure of the catalytic domain of DESC1, a new member of the type II transmembrane serine proteinase family. FEBS J., 2007;274: 2148-2160.
S1A	2PSY	A	Crystal structure of human kallikrein 5 in complex with leupeptin and zinc	X-RAY DIFFRACTION	2.30	Homo sapiens	Debela M, Goettig P, Magdolen V, Huber R, Schechter NM, Bode W. Structural basis of the zinc inhibition of human tissue kallikrein 5. J Mol Biol. 2007;373: 1017-1031.
S1A	2QXI	A	High resolution structure of human kallikrein 7 in complex with Suc-Ala-Ala-Pro-Phe-chloromethylketone	X-RAY DIFFRACTION	1.00	Homo sapiens	Debela M, Hess P, Magdolen V, Schecter NM, Steiner T, Huber R, et al. Chymotryptic specificity determinants in the 1.0 Å structure of the zinc-inhibited human tissue kallikrein 7. Proc Natl Acad Sci USA, 2007;104: 16086-16091.
S1A	2XXL	A	Crystal structure of Drosophila grass clip serine protease of toll pathway	X-RAY DIFFRACTION	1.80	Drosophila melanogaster	Kellenberger C, Leone P, Coquet L, Jouenne T, Reichhart JM, Roussel A. Structure-function analysis of grass clip serine protease involved in Drosophila Toll pathway activation. J Biol Chem. 2011;286: 12300-12307.
S1A	2ZCH	H	Crystal structure of human prostate specific antigen complexed with an activating antibody	X-RAY DIFFRACTION	2.83	Mus musculus	Ménez R, Michel S, Muller BH, Bossus M, Ducancel F, Jolivet-Reynaud C, et al. Crystal structure of a ternary complex between human prostate-specific antigen, its substrate acyl intermediate and an activating antibody. J Mol Biol. 2008;376: 1021-1033.
S1A	2ZGJ	A	Crystal Structure of D86N-GzmM Complexed with Its Optimal Synthesized Substrate	X-RAY DIFFRACTION	2.30	Homo sapiens	Wu L, Wang L, Hua G, Liu K, Yang X, Zhai Y, et al. Structural basis for proteolytic specificity of the human apoptosis-inducing granzyme M. J Immunol. 2009;183: 421-429.
S1A	3E0N	B	The X-ray structure of human prostasin in complex with DFFR-chloromethyl ketone inhibitor	X-RAY DIFFRACTION	1.70	Homo sapiens	Spraggon G, Hornsby M, Shipway A, Tully DC, Bursulaya B, Danahay H, et al. Active site conformational changes of prostasin provide a new mechanism of protease regulation by divalent cations. Protein Sci. 2009;18: 1081-1094.
S1A	3F1S	A	Crystal structure of protein Z complexed with protein Z-dependent inhibitor	X-RAY DIFFRACTION	2.30	Homo sapiens	Wei ZQ, Yan YH, Carrell RW, Zhou AW. Crystal structure of protein Z-dependent inhibitor complex shows how protein Z functions as a cofactor in the membrane inhibition of factor X. Blood. 2009;114: 3662-3667.
S1A	3F6U	H	Crystal structure of human activated protein C (APC) complexed with PPACK	X-RAY DIFFRACTION	2.80	Homo sapiens	Schmidt AE, Padmanabhan K, Underwood MC, Bode W, Mather T, Bajaj SP. Thermodynamic linkage between the S1 site, the Na+ site, and the Ca2+ site in the protease domain of human activated protein C (APC). Sodium ion in the APC crystal structure is coordinated to four carbonyl groups from two separate loops. J Biol Chem. 2002;277: 28987-28995.
S1A	3FZZ	A	Structure of GrC	X-RAY DIFFRACTION	2.50	Mus musculus	Kaiserman D, Buckle AM, Van Damme P, Irving JA, Law RH, Matthews AY, et al. Structure of granzyme C reveals an unusual mechanism of protease autoinhibition. Proc Natl Acad Sci USA, 2009;106: 5587-5592.
S1A	3H7O	A	Crystal structure of scabies mite inactivated protease paralogue S-I1 (SMIPP-S-I1)	X-RAY DIFFRACTION	1.85	Sarcoptes scabiei type hominis	Fischer K, Langendorf CG, Irving JA, Reynolds S, Willis C, Beckham S, et al. Structural mechanisms of inactivation in scabies mite serine protease paralogues. J Mol Biol. 2009;390: 635-645.
S1A	3H7T	A	Crystal structure of scabies mite inactivated protease paralogue S-D1 (SMIPP-S-D1)	X-RAY DIFFRACTION	2.00	Sarcoptes scabiei type hominis	Fischer K, Langendorf CG, Irving JA, Reynolds S, Willis C, Beckham S, et al. Structural mechanisms of inactivation in scabies mite serine protease paralogues. J Mol Biol. 2009;390: 635-645.
S1A	3HGP	A	Structure of porcine pancreatic elastase complexed with a potent peptidyl inhibitor FR130180 determined by high resolution crystallography	X-RAY DIFFRACTION	0.94	Sus scrofa	Tamada T, Kinoshita T, Kurihara K, Adachi M, Ohhara T, Imai K, et al. Combined high-resolution neutron and X-ray analysis of inhibited elastase confirms the active-site oxyanion hole but rules against a low-barrier hydrogen bond. J Am Chem Soc. 2009;131: 11033-11040.
S1A	3RP2	A	The structure of rat mast cell protease II at 1.9-Å resolution	X-RAY DIFFRACTION	1.90	Rattus rattus	Remington SJ, Woodbury RG, Reynolds RA, Matthews BW, Neurath H. The structure of rat mast-cell protease-Ii at 1.9-Å resolution. Biochemistry. 1988;27: 8097-8105.
S1A	3S9B	A	Russell's viper venom serine proteinase, RVV-V (open-form)	X-RAY DIFFRACTION	1.90	Daboia russellii siamensis	Nakayama D, Ben Ammar Y, Miyata T, Takeda S. Structural basis of coagulation factor V recognition for cleavage by RVV-V. FEBS Lett. 2011;585: 3020-3025.
S1A	3W94	A	Structure of Oryzias latipes enteropeptidase light chain	X-RAY DIFFRACTION	2.00	Oryzias latipes	Xu J, Hu S, Wang X, Zhao Z, Zhang X, Wang H, et al. Structure basis for the unique specificity of medaka enteropeptidase light chain. Protein Cell. 2014;5: 178-181.
S1A	4A5T	S	Structural basis for the conformational modulation	X-RAY DIFFRACTION	3.49	Homo sapiens	Xue Y, Bodin C, Olsson K. Crystal structure of the native plasminogen reveals an activation-resistant compact conformation. J Thromb Haemost. 2012;10: 1385-1396.
S1A	4AFS	A	Human chymase - fynomer complex	X-RAY DIFFRACTION	1.90	Homo sapiens	Schlatter D, Brack S, Banner DW, Batey S, Benz J, Bertschinger J, et al. Generation, characterization and structural data of chymase binding proteins based on the human Fyn kinase SH3 domain. Mabs. 2012;4: 497-508.
S1A	4BNR	A	Extremely stable complex of crayfish trypsin with bovine trypsin inhibitor	X-RAY DIFFRACTION	2.00	Pontastacus Leptodactylus	Molnar T, Vörös J, Szeder B, Takás K, Kardos J, Katona G. et al. Comparison of complexes formed by a crustacean and a vertebrate trypsin with bovine pancreatic trypsin inhibitor - the key to achieving extreme stability? FEBS J. 2013;280: 5750-5763.
S1A	4BXW	A	Crystal structure of the prothrombinase complex from the venom of Pseudonaja textilis	X-RAY DIFFRACTION	2.71	Pseudonaja textilis	Lechtenberg BC, Murray-Tust TA, Johnson DJ, Adams TE, Krishnaswamy S, Camire RM et al. Crystal structure of the prothrombinase complex from the venom of Pseudonaja textilis. Blood. 2013;122: 2777-2783.
S1A	4E7N	A	Crystal structure of AhV_TL-I, a glycosylated snake-venom thrombin-like enzyme from Agkistrodon halys	X-RAY DIFFRACTION	1.75	Agkistrodon halys	Zeng F, Li X, Teng M, Niu L..Crystal structure of AhV_TL-I, a glycosylated snake-venom thrombin-like enzyme from Agkistrodon halys. To be Published.
S1A	4I8H	A	Bovine trypsin at 0.75 Å resolution	X-RAY DIFFRACTION	0.75	Bos taurus	Liebschner D, Dauter M, Brzuszkiewicz A, Dauter Z. (2013) On the reproducibility of protein crystal structures: five atomic resolution structures of trypsin. Acta Crystallogr D Biol Crystallogr. 2013;69;1447-1462.
S1A	4IGD	A	Crystal structure of the zymogen catalytic region of Human MASP-1	X-RAY DIFFRACTION	2.50	Homo sapiens	Megyeri M, Harmat V, Major B, Végh Á, Balczer J, Héja D, et al. Quantitative characterization of the activation steps of mannan-binding lectin (MBL)-associated serine proteases (MASPs) points to the central role of MASP-1 in the initiation of the complement lectin pathway. J Biol Chem. 2013;288: 8922-8934.
S1A	4J1Y	A	The X-ray crystal structure of human complement protease C1s zymogen	X-RAY DIFFRACTION	2.66	Homo sapiens	Perry AJ, Wijeyewickrema LC, Wilmann PG, Gunzburg MJ, D'Andrea L, Irving JA, et al. A molecular switch governs the interaction between the human complement protease C1s and its substrate, complement C4. J Biol Chem. 2013;288: 15821-15829.
S1A	4JYT	A	Crystal structure of matriptase in complex with inhibitor	X-RAY DIFFRACTION	2.00	Homo sapiens	Goswami R, Mukherjee S, Wohlfahrt G, Ghadiyaram C, Nagaraj J, Chandra BR, et al. Discovery of pyridyl bis(oxy)dibenzimidamide derivatives as selective matriptase inhibitors. ACS Med Chem Lett. 2013;4: 1152-1157.
S1A	4JZD	H	Structure of factor VIIA in complex with the inhibitor 2-{2-[(4-carbamimidoylphenyl)carbamoyl]-6-methoxypyridin-3-yl}-5-{[(2S)-1-hydroxy-3,3-dimethylbutan-2-yl]carbamoyl}benzoic acid	X-RAY DIFFRACTION	2.20	Homo sapiens	Bolton SA, Sutton JC, Anumula R, Bisacchi GS, Jacobson B, Slusarchyk WA, et al. Discovery of nonbenzamidine factor VIla inhibitors using a biaryl acid scaffold. Bioorg Med Chem Lett. 2013;23: 5239-5243.
S1A	4K3J	A	Crystal structure of Onartuzumab Fab in complex with MET and HGF-beta	X-RAY DIFFRACTION	2.80	Homo sapiens	Merchant M, Ma X, Maun HR, Zheng Z, Peng J, Romero M, et al. Monovalent antibody design and mechanism of action of onartuzumab, a MET antagonist with anti-tumor activity as a therapeutic agent. Proc Natl Acad Sci USA, 2013;110: E2987-E2996.
S1A	4KEL	A	Atomic resolution crystal structure of Kallikrein-Related Peptidase 4 complexed with a modified SFTI inhibitor FCQR(N)	X-RAY DIFFRACTION	1.15	Homo sapiens	Ilyichova OV, Swedberg JE, de Veer SJ, Sit KC, Harris JM, Buckle AM. Atomic resolution crystal structures of kallikrein-related peptidase 4 : SFTI inhibitor complexes.To be Published.
S1A	4M7G	A	Streptomyces erythraeus trypsin	X-RAY DIFFRACTION	0.81	Saccharopolyspora erythraea	Blankenship E, Vukoti K, Miyagi M, Lodowski DT. Conformational flexibility in the catalytic triad revealed by the high-resolution crystal structure of Streptomyces erythraeus trypsin in an unliganded state. Acta Crystallogr D Biol Crystallogr. 2014;70: 833-840 .
S1A	4O03	A	Crystal structure of Ca2+ bound prothrombin deletion mutant residues 146-167	X-RAY DIFFRACTION	3.38	Homo sapiens	Pozzi N, Chen Z, Pelc LA, Shropshire DB, Di Cera E. The linker connecting the two kringles plays a key role in prothrombin activation. Proc Natl Acad Sci USA. 2014;111: 7630-7635.
S1A	4Q7X	A	Neutrophil serine protease 4 (PRSS57) apo form 1	X-RAY DIFFRACTION	2.55	Homo sapiens	Lin SJ, Dong KC, Eigenbrot C, van Lookeren Campagne M, Kirchhofer D. Structures of neutrophil serine protease 4 reveal an unusual mechanism of substrate recognition by a trypsin-fold protease. Structure. 2014;22: 1333-1340.
S1A	4WJG	H	Structure of T. brucei haptoglobin-hemoglobin receptor binding to human haptoglobin-hemoglobin	X-RAY DIFFRACTION	3.10	Homo sapiens	Stødkilde K, Torvund-Jensen M, Moestrup SK, Andersen CB. Structural basis for trypanosomal haem acquisition and susceptibility to the host innate immune system. Nat Commun. 2014;5: 5487.
S1A	4XDE	A	Coagulation Factor XII protease domain crystal structure	X-RAY DIFFRACTION	2.14	Homo sapiens	Pathak M, Wilmann P, Awford J, Li C, Hamad BK, Fischer PM, Dreveny I, Dekker LV, Emsley J. Coagulation factor XII protease domain crystal structure. J Thromb Haemost. 2015;13: 580-591.
S1A	5A09	A	Crystal structure of human neutrophil elastase in complex with a dihydropyrimidone inhibitor	X-RAY DIFFRACTION	1.81	Homo sapiens	von Nussbaum F, Li VM, Allerheiligen S, Anlauf S, Barfacker L, Bechem M, et al. Locking the bioactive conformation to boost potency: The identification of Bay 85 8501, a potent and selective inhibitor of human neutrophil elastase for the treatment of pulmonary diseases'. To be Published.
S1B	1AGJ	A	Epidermolytic toxin A from Staphylococcus aureus	X-RAY DIFFRACTION	1.70	Staphylococcus aureus	Cavarelli J, Prévost G, Bourquet W, Moulinier L, Chevrier B, Delaqoutte B, et al. The structure of Staphylococcus aureus epidermolytic toxin A, an atypic serine protease, at 1.7 Å resolution. Structure, 1997;5: 813-824.
S1B	1P3C	A	Glutamyl endopeptidase from Bacillus intermedius	X-RAY DIFFRACTION	1.50	Bacillus intermedius	Meijers R, Blagova EV, Levdikov VM, Rudenskaya GN, Chestukhina GG, Akimkina TV, et al. The crystal structure of glutamyl endopeptidase from Bacillus intermedius reveals a structural link between zymogen activation and charge compensation. Biochemistry. 2004;43: 2784-2791.
S1B	1QTF	A	Crystal structure of exfoliative toxin B	X-RAY DIFFRACTION	2.40	Staphylococcus aureus	Vath GM, Earhart CA, Monie DD, Iandolo JJ, Schlievert PM, Ohlendorf DH. The crystal structure of exfoliative toxin B: a superantigen with enzymatic activity. Biochemistry. 1999;38: 10239-10246.
S1B	2AS9	A	Functional and structural characterization of Spl proteases from Staphylococcus aureus	X-RAY DIFFRACTION	1.70	Staphylococcus aureus	Popowicz GM, Dubin G, Stec-Niemczyk J, Czarny A, Dubin A, Potempa J. et al. Functional and structural characterization of Spl proteases from Staphylococcus aureus. J Mol Biol. 2006;358: 270-279.
S1B	2O8L	A	Structure of V8 protease from Staphylococcus aureus	X-RAY DIFFRACTION	1.50	Staphylococcus aureus	Prasad L, Leduc Y, Hayakawa K, Delbaere LTJ. (2004) The structure of a universally employed enzyme: V8 protease from Staphylococcus aureus. Acta Crystallogr D Biol Crystallogr. 2004;60: 256-259.
S1B	4JCN	A	Structure of ESP, serine protease from Staphylococcus epidermidis	X-RAY DIFFRACTION	1.80	Staphylococcus epidermidis	Chen C, Krishnan V, Macon K, Manne K, Narayana SV, Scheewind O. Secreted proteases control autolysin-mediated biofilm growth of Staphylococcus aureus. J Biol Chem. 2013;288: 29440-29452.
S1B	4K1T	A	Gly-Ser-SplB protease from Staphylococcus aureus at 1.60 Å resolution	X-RAY DIFFRACTION	1.60	Staphylococcus aureus	Pustelny K, Zdzalik M, Stach N, Stec-Niemczyk J, Cichon P, Czarna A, et al. Staphylococcal SplB serine protease utilizes a novel molecular mechanism of activation. J Biol Chem. 2014;289: 15544-15553.
S1B	4MVN	A	Crystal structure of the staphylococcal serine protease SplA in complex with a specific phosphonate inhibitor	X-RAY DIFFRACTION	1.70	Staphylococcus aureus	Burchacka E, Zdzalik M, Niemczyk JS, Pustelny K, Popowicz G, Wladyka B, et al. Development and binding characteristics of phosphonate inhibitors of SplA protease from Staphylococcus aureus. Protein Sci. 2014;23: 179-189.
S1C	1L1J	A	Crystal structure of the protease domain of an ATP-independent heat shock protease HtrA	X-RAY DIFFRACTION	2.80	Thermotoga maritima	Kim DY, Kim DR, Ha SC, Lokanath NK, Lee CJ, Hwang HY, et al. Crystal structure of the protease domain of a heat-shock protein HtrA from Thermotoga maritima. J Biol Chem. 2003;278: 6543-6551.
S1C	1LCY	A	Crystal structure of the mitochondrial serine protease HtrA2	X-RAY DIFFRACTION	2.00	Homo sapiens	Li W, Srinivasula SM, Chai J, Li P, Wu JW, Zhang Z, et al. Structural insights into the pro-apoptotic function of mitochondrial serine protease HtrA2/Omi. Nat Struct Mol Biol. 2002;9: 436-441.
S1C	1TE0	A	Structural analysis of DegS, a stress sensor of the bacterial periplasm	X-RAY DIFFRACTION	2.20	Escherichia coli	Zeth K. Structural analysis of DegS, a stress sensor of the bacterial periplasm. FEBS Lett. 2004;569: 351-358.
S1C	3K6Y	A	Crystal structure of Rv3671c protease from M. tuberculosis, active form	X-RAY DIFFRACTION	1.30	Mycobacterium tuberculosis	Biswas T, Small J, Vandal O, Odaira T, Deng H, Ehrt S. et al. Structural insight into serine protease Rv3671c that protects M. tuberculosis from oxidative and acidic stress. Structure. 2010;18: 1353-1363.
S1C	3NZI	A	Substrate induced remodeling of the active site regulates HtrA1 activity	X-RAY DIFFRACTION	2.75	Homo sapiens	Truebestein L, Tennstaedt A, Mönig T, Krojer T, Canellas F, Kaiser M, et al. Substrate-induced remodeling of the active site regulates human HTRA1 activity. Nat Struct Mol Biol. 2011;18: 386-388.
S1C	3QO6	A	Crystal structure analysis of the plant protease Deg1	X-RAY DIFFRACTION	2.50	Arabidopsis thaliana	Kley J, Schmidt B, Boyanov B, Stolt-Bergner PC, Kirk R, Ehrmann M, et al. Structural adaptation of the plant protease Deg1 to repair photosystem II during light exposure. Nat Struct Mol Biol. 2011;18: 728-731.
S1C	4FLN	A	Crystal structure of plant protease Deg2	X-RAY DIFFRACTION	2.80	Arabidopsis thaliana	Sun R, Fan H, Gao F, Lin Y, Zhang L, Gong W, et al. Crystal structure of Arabidopsis Deg2 protein reveals an internal PDZ ligand locking the hexameric resting state. J Biol Chem. 2012;287: 37564-37569.
S1C	5HMA	A	Crystal structure of MamO protease domain from Magnetospirillum magneticum (Ni bound form)	X-RAY DIFFRACTION	2.30	Magnetospirillum magneticum	Hershey DM, Ren X, Melnyk RA, Browne PJ, Ozyamak E, Jones SR, et al. MamO is a repurposed serine protease that promotes magnetite biomineralization through direct transition metal binding in magnetotactic bacteria. PLoS Biol. 2016;14: e1002402.
S1D	1ARB	A	The primary structure and structural characterics of Achromobacter lyticus protease I, a lysine-specific protease	X-RAY DIFFRACTION	1.20	Achromobacter lyticus	Tsunasawa S, Masaki T, Hirose M, Soejima M, Sakiyama F. The primary structure and structural characteristics of Achromobacter lyticus protease I, a lysine-specific serine protease. J Biol Chem. 1989;264: 3832-3839.
S1D	3CP7	A	Crystal structure of a thermostable serine protease AL20 from extremophilic microoganism	X-RAY DIFFRACTION	1.39	Nesterenkonia abyssinica	Yang N, Nan J, Brostromer E, Hatti-Kaul R, Su XD. Crystal structure of an alkaline serine protease from Nesterenkonia sp. defines a novel family of secreted bacterial proteases. Proteins. 2008;73: 1072-1075.
S1D	3WY8	A	Crystal structure of protease anisep from Arthrobacter nicotinovorans	X-RAY DIFFRACTION	1.70	Arthrobacter nicotinovorans	Sone T, Haraguchi Y, Kuwahara A, Ose T, Takano M, Abe A, et al. Structural Characterization Reveals the Keratinolytic Activity of an Arthrobacter icotinovorans protease. Protein Pept Lett. 2015;22: 63-72.
S1D	4NSY	A	Wild-type lysobacter enzymogenes lysc endoproteinase covalently inhibited by TLCK	X-RAY DIFFRACTION	1.10	Lysobacter enzymogenes	Asztalos P, Muller A, Holke W, Sobek H, Rudolph MG. Atomic resolution structure of a lysine-specific endoproteinase from Lysobacter enzymogenes suggests a hydroxyl group bound to the oxyanion hole. Acta Crystallogr D Biol Crystallogr. 2014;70: 1832-1843.
S1E	1HPG	A	A glutamic acid specific serine protease utilizes a novel histidine triad in substrate binding	X-RAY DIFFRACTION	1.50	Streptomyces griseus	Nienaber VL, Breddam K, Birktoft JJ. A glutamic acid specific serine protease utilizes a novel histidine triad in substrate binding. Biochemistry. 1993;32: 11469-11475.
S1E	2EA3	A	Crystal structure of Cellulomonas bogoriensis chymotrypsin	X-RAY DIFFRACTION	1.78	Cellulomonas bogoriensis	Shaw A, Saldajeno ML, Kolkman MA, Jones BE, Bott R. Structure determination and analysis of a bacterial chymotrypsin from Cellulomonas bogoriensis. Acta Crystallogr Sect F Struct Biol Cryst Commun. 2007;63: 266-269.
S1E	2H5C	A	0.82 Å resolution crystal structure of alpha-lytic protease at pH 5	X-RAY DIFFRACTION	0.82	Lysobacter enzymogenes	Fuhrmann CN, Daugherty MD, Agard DA. Subangstrom crystallography reveals that short ionic hydrogen bonds, and not a His-Asp low-barrier hydrogen bond, stabilize the transition state in serine protease catalysis. J Am Chem Soc. 2006;128: 9086-9102.
S1E	2OUA	A	Crystal Structure of Nocardiopsis Protease (NAPase)	X-RAY DIFFRACTION	1.85	Nocardiopsis alba	Kelch BA, Eagen KP, Erciyas FP, Humphris EL, Thomason AR, Mitsuiki S, et al. Structural and mechanistic exploration of acid resistance: Kinetic stability facilitates evolution of extremophilic behavior. J Mol Biol. 2007;368: 870-883.
S1E	2PFE	A	Crystal Structure of Thermobifida fusca Protease A (TFPA)	X-RAY DIFFRACTION	1.44	Thermobifida fusca	Kelch BA, Agard DA. Mesophile versus thermophile: Insights into the structural mechanisms of kinetic stability. J Mol Biol. 2007;370: 784-795.
S1E	2QAA	A	Crystal structure of the second tetrahedral intermediates of SGPB at pH 7.3	X-RAY DIFFRACTION	1.23	Streptomyces griseus	Lee TW, James MN. (2008) 1.2Å-resolution crystal structures reveal the second tetrahedral intermediates of streptogrisin B (SGPB). Biochim Biophys Acta, 2008;1784: 319-334.
S1E	2SFA	A	Serine proteinase from Streptomyces fradiae ATCC 14544	X-RAY DIFFRACTION	1.60	Streptomyces fradiae	Kitadokoro K, Tsuzuki H, Nakamura E, Sato T, Teraoka H. Purification, characterization, primary structure, crystallization and preliminary crystallographic study of a serine proteinase from Streptomyces fradiae ATCC 14544. Eur J Biochem. 1994;220: 55-61.
S1F	2W5E	A	Structural and biochemical analysis pf human pathogenic astrovirus serine protease at 2.0 Ångström resolution	X-RAY DIFFRACTION	2.00	human astrovirus 1	Speroni S, Rohayem J, Nenci S, Bonivento D, Robel I, Barthel J, et al. Structural and biochemical analysis of human pathogenic astrovirus serine protease at 2.0 Å resolution. J Mol Biol. 2009;387: 1137-1152.
S29	2FM2	A	HCV NS3-4A protease domain complexed with a ketoamide inhibitor, SCH446211	X-RAY DIFFRACTION	2.70	hepatitis C virus	Yi MK, Tong X, Skelton A, Chase R, Chen T, Prongay A, et al. Mutations conferring resistance to SCH6, a novel hepatitis C virus NS3/4A protease inhibitor - Reduced rna replication fitness and partial rescue by second-site mutations. J Biol Chem. 2006;281: 8205-8215.
S3	1EP5	A	Crystal structure of the conserved core domain of Venezuelan equine encephalitis capsid protein	X-RAY DIFFRACTION	2.30	Venezuelan equine encephalitis virus	Watowich SJ, Xu Y, Lemon AP, Weaver S. Crystal structure of the conserved core domain of Venezuelan equine encephalitis capsid protein. To be Published.
S3	1VCP	A	Semliki forest virus capsid protein (crystal form I)	X-RAY DIFFRACTION	3.00	Semliki forest virus	Choi HK, Lu GG, Lee S, Wengler G, Rossmann MG. Structure of Semliki Forest virus core protein. Proteins. 1997;27: 345-359.
S3	2SNW	A	Sindbis virus capsid protein, type3 crystal form	X-RAY DIFFRACTION	2.70	Sindbis virus	Choi HK, Lee S, Zhang YP, McKinney BR, Wengler G, Rossmann MG, Kuhn RJ. Structural analysis of Sindbis virus capsid mutants involving assembly and catalysis. J Mol Biol. 1996;262: 151-167.
S32	1MBM	A	NSP4 proteinase from Equine Arteritis Virus	X-RAY DIFFRACTION	2.00	equine arteritis virus	Barrette-Ng IH, Ng KK, Mark BL, Van Aken D, Cherney MM, Garen C, et al. Structure of arterivirus nsp4. The smallest chymotrypsin-like proteinase with an α/β C-terminal extension and alternate conformations of the oxyanion hole. J Biol Chem. 2002;277: 39960-39966.
S32	3FAN	A	Crystal structure of chymotrypsin-like protease/proteinase (3CLSP/Nsp4) of porcine reproductive and respiratory syndrome virus (PRRSV)	X-RAY DIFFRACTION	1.90	porcine respiratory and reproductive syndrome virus	Tian X, Lu G, Gao F, Peng H, Feng Y, Ma G, et al. Structure and cleavage specificity of the chymotrypsin-like serine protease (3CLSP/nsp4) of porcine reproductive and respiratory syndrome virus (PRRSV). J Mol Biol. 2009;392: 977-993.
S39	1ZYO	A	Crystal Structure of the Serine Protease Domain of Sesbania Mosaic Virus polyprotein	X-RAY DIFFRACTION	2.40	Sesbania mosaic virus	Gayathri P, Satheshkumar PS, Prasad K, Nair S, Savithri HS, Murthy MR. Crystal structure of the serine protease domain of Sesbania mosaic virus polyprotein and mutational analysis of residues forming the S1-binding pocket. Virology. 2006;346: 440-451.
S46	3WON	A	Crystal structure of the DAP BII dipeptide complex III	X-RAY DIFFRACTION	1.75	Pseudoxanthomonas mexicana	Sakamoto Y, Suzuki Y, Iizuki I, Tateoka C, Roppongi S, Fujimoto M, et al. S46 peptidases are the first exopeptidases to be members of clan PA. Sci Rep. 2014;4: 4977.
S46	4XZY	A	Crystal structure of dipeptidyl peptidase 11 (DPP11) from Porphyromonas gingivalis	X-RAY DIFFRACTION	2.70	Porphyromonas gingivalis	Sakamoto Y, Suzuki Y, Iizuki I, Tateoka C, Roppongi S, Fujimoto M, et al. Structural and mutational analyses of dipeptidyl peptidase 11 from Porphyromonas gingivalis reveal the molecular basis for strict substrate specificity. Sci Rep. 2015;5: 11151.
S6	1WXR	A	Crystal structure of Heme Binding protein, an autotransporter hemoglobine protease from pathogenic Escherichia coli	X-RAY DIFFRACTION	2.20	Escherichia coli	Otto BR, Sijbrandi R, Luirink J, Oudega B, Heddle JG, Mizutani K, et al. Crystal structure of hemoglobin protease, a heme binding autotransporter protein from pathogenic Escherichia coli. J Biol Chem. 2005;280: 17339-17345.
S6	3H09	A	The structure of Haemophilus influenzae IgA1 protease	X-RAY DIFFRACTION	1.75	Haemophilus influenzae	Johnson TA, Qiu J, Plaut AG, Holyoak T. Active-site gating regulates substrate selectivity in a chymotrypsin-like serine protease the structure of Haemophilus influenzae immunoglobulin A1 protease. J Mol Biol. 2009;389: 559-574.
S6	3SYJ	A	Crystal structure of the Haemophilus influenzae Hap adhesin	X-RAY DIFFRACTION	2.20	Haemophilus influenzae	Meng G, Spahich N, Kenjale R, Waksman G, St Geme JW 3rd. Crystal structure of the Haemophilus influenzae Hap adhesin reveals an intercellular oligomerization mechanism for bacterial aggregation. EMBO J. 2011;30: 3864 - 3874.
S6	3SZE	A	Crystal structure of the passenger domain of the E. coli autotransporter EspP	X-RAY DIFFRACTION	2.50	Escherichia coli O157:H7	Khan S, Mian HS, Sandercock LE, Chirgadze NY, Pai EF. Crystal structure of the passenger domain of the Escherichia coli autotransporter EspP. J Mol Biol. 2011;413: 985-1000.
S6	4OM9	A	X-Ray Crystal Structure of the passenger domain of Plasmid encoded toxin, an Autrotansporter Enterotoxin from enteroaggregative Escherichia coli (EAEC)	X-RAY DIFFRACTION	2.30	Escherichia coli	Domingo Meza-Aguilar J, Fromme P, Torres-Larios A, Mendoza-Hernández G, Hernandez-Chiñas U, Arrequin-Espinosa de Los Monteros RA, et al. X-ray crystal structure of the passenger domain of plasmid encoded toxin(Pet), an autotransporter enterotoxin from enteroaggregative Escherichia coli (EAEC). Biochem Biophys Res Commun. 2014;445: 439-444.
S7	2M9P	A	NMR structure of an inhibitor bound dengue NS3 protease	SOLUTION NMR		Dengue virus	Gibbs A, Tounge B, Steele R. NMR structure of an inhibitor bound dengue NS3 protease provides new insights into the NS2B NS3 ligand interactions. To be Published.
S7	2YOL	A	West Nile Virus NS2B-NS3 protease in complex with 3,4- dichlorophenylacetyl-Lys-Lys-GCMA	X-RAY DIFFRACTION	3.20	West Nile virus	Hammamy MZ, Haase C, Hammami M, Hilgenfeld R, Steinmetzer T. Development and characterization of new peptidomimetic inhibitors of the West Nile virus NS2B-NS3 protease. ChemMedChem. 2013;8: 231-241.
