# Supplementary material for: Structural comparison strengthens the higher-order classification of proteases related to chymotrypsin
Source: PLoS One. 2019 May 17;14(5):e0216659. doi: 10.1371/journal.pone.0216659 (PMC6524800; doi:10.1371/journal.pone.0216659)
Supplement: S1 Appendix — (TXT) [file pone.0216659.s007.txt]

S1 Appendix. Amino acid sequence alignment of proteases used in this study. 
CLUSTAL formatted alignment was done uisng MAFFT E-INS-i (v7.149b).

2HLC_A     IINGYEAYTGLFPYQAGLDIRRVWCGGSLIDNKWILTAAHCVHDAVSVVVYLGSAVQYEG
1A0L_A     IVGGQEAPRSKWPWQVSLRVGMHFCGGSLIHPQWVLTAAHCVGPLAALRVQLREQHLYYQ
1AO5_A     VVGGFNCEKNSQPWQVAVYYKEHICGGVLLDRNWVLTAAHCY--VDQYEVWLGKNKLFPS
1SGF_G     IVGGFKCEKNSQPWHVAVYRTQYLCGGVLLDPNWVLTAAHCY--DDNYKVWLGKNNLFPS
1SPJ_A     IVGGWECEQHSQPWQAALYHSTFQCGGILVHRQWVLTAAHCI--SDNYQLWLGRHNLFNT
1TON_A     IVGGYKCEKNSQPWQVAVI-NEYLCGGVLIDPSWVITAAHCY--SNNYQVLLGRNNLFPF
1GVZ_A     IIGGWECEKHSKPWQVAVYHGHFQCGGVLVHPQWVLTAAHCM--SDDYQIWLGRHNLSDT
1HJ8_A     IVGGYECKAYSQPHQVSLN-GYHFCGGSLVNENWVVSAAHCY--KSRVEVRLGEHNIKGS
4I8H_A     IVGGYTCGANTVPYQVSLN-GYHFCGGSLINSQWVVSAAHCY--KSGIQVRLGEDNINGN
1NPM_A     ILEGRECIPHSQPWQAALFQERLICGGVLVGDRWVLTAAHCK--KQKYSVRLGDHSLQQP
2PSY_A     IINGSDCDMHTQPWQAALLLNQLYCGAVLVHPQWLLTAAHCR--KKVFRVRLGHYSLSSG
4KEL_A     IINGEDCSPHSQPWQAALVMNELFCSGVLVHPQWVLSAAHCF--QNSYTIGLGLHSLEPG
2QXI_A     IIDGAPCARGSHPWQVALLSNQLHCGGVLVNERWVLTAAHCK--MNEYTVHLGSDTLGRR
1LO6_A     LVHGGPCDKTSHPYQAALYTGHLLCGGVLIHPLWVLTAAHCK--KPNLQVFLGKHNLRSS
4BNR_A     IVGGTDATLGEFPYQLSFQEGFHFCGASIYNENYAITAGHCVYGPSGLQIVAGELDMSGS
1BQY_A     VFGGDECNINEHRSLVVLFNNGFLCGGTLINQDWVVTAAHCD--SNNFQLLFGVHSKKDE
4E7N_A     IIGGDECNINEHRFLVALYTRTLFCGGTLINQEWVLTAAHCD--RKNFRIKLGMHSKKDE
3S9B_A     VVGGDECNINEHPFLVALYTSTIHCAGALINREWVLTAAHCD--RRNIRIKLGMHSKNDE
1EKB_B     IVGGSDSREGAWPWVVALYFDQQVCGASLVSRDWLVSAAHCVYGPSKWKAVLGLHMASPQ
3W94_A     VVGGVNAEKGAWPWMVSLHWGRHGCGASLIGRDWLLTAAHCVYGLQYWSAVLGLHAQSQE
2OQ5_A     IVGGTEVEEGEWPWQASLQWGSHRCGATLINATWLVSAAHCFTTPARWTASFGV----PS
4JYT_A     VVGGTDADEGEWPWQVSLHAGGHICGASLISPNWLVSAAHCYIDPTQWTAFLGLHDQSPG
1Z8G_A     IVGGRDTSLGRWPWQVSLRYGAHLCGGSLLSGDWVLTAAHCFPELSRWRVFAGAVAQAPH
2ANW_A     IVGGTNSSWGEWPWQVSLQVARHLCGGSLIGHQWVLTAAHCFDGQDVWRIYSGILNLSKD
3E0N_B     ITGGSSAVAGQWPWQVSITYGVHVCGGSLVSEQWVLSAAHCFPSKEAYEVKLGAHQLDED
1GDQ_A     IVGGTSASAGDFPFIVSISRGGPWCGGSLLNANTVLTAAHCVSGQSGFQIRAGSLSRTSG
1BRU_P     VVGGEDARPNSWPWQVSLQYSRHTCGGTLVDQSWVLTAAHCISSSRTYRVVLGRHSLSPG
1PYT_D     VVGGEDAIPHSWPWQISLQYDRHTCGGTLITPNHVLTAAHCISNTLTYRVALGKNNLEAG
1ELT_A     VVGGRVAQPNSWPWQISLQYGYHTCGGSLIRQGWVMTAAHCVDSARTWRVVLGEHNLNGK
3HGP_A     VVGGTEAQRNSWPSQISLQYGAHTCGGTLIRQNWVMTAAHCVDRELTFRVVVGEHNLNGT
1PYT_C     VVNGEDAVPYSWSWQVSLQYDHHTCGGSLIAPDWVVTAGHCISTSRTYQVVLGEYDRSGS
2CGA_A     IVNGEEAVPGSWPWQVSLQDGFHFCGGSLINENWVVTAAHCGVT----VVVAGEFDQGEK
4M7G_A     IVGGEDANVQDHPFTVALVTGQQFCGGTLAAPNKVVTAAHCTVGPADINVVSGRTVMSNE
2ASU_B     VVGG---HPGNSPWTVSLRNGQHFCGGSLVKEQWILTARQCFSSLTGYEVWLGTLFQNPS
4K3J_A     VVNGIPTR-TNIGWMVSLRYNKHICGGSLIKESWVLTARQCFPSLKDYEAWLGIHDVHKC
4A5T_S     VVGGCVAHPHSWPWQVSLRTGMHFCGGTLISPEWVLTAAHCLEKPSSYKVILGAHQEVPH
1FIZ_A     VVGGMSAEPGAWPWMVSLQINYHTCGGILLNSHWVLTAAHCFKNVTDWRLIFGANEVVPP
1C5M_D     IVGGQECKDGECPWQALLINNEGFCGGTILSEFYILTAAHCLYQAKRFKVRVGDRNTEGG
1RFN_A     VVGGEDAKPGQFPWQVVLN-GDAFCGGSIVNEKWIVTAAHCVETGVKITVVAGEHNIEHT
4JZD_H     IVGGKVCPKGECPWQVLLLVGAQLCGGTLINTIWVVSAAHCFDKWRNLIAVLGEHDLSGD
3F6U_H     LIDGKMTRRGDSPWQVVLLD-KLACGAVLIHPSWVLTAAHCMDESKKLLVRLGEYDLRKW
4O03_A     IVEGSDAEIGMSPWQVMLFR-ELLCGASLISDRWVLTAAHCLLYENDLLVRIGKHSRTNI
1BDA_A     IKGGLFADIASHPWQAAIFAGRFLCGGILISSCWILSAAHCFQEPHHLTVILGRTYRVEE
1SQT_A     IIGGEFTTIENQPWFAAIYRGTYVCGGSLMSPCWVISATHCFIDKEDYIVYLGRSRLNQG
1YC0_A     IIGGSSSLPGSHPWLAAIY-GDSFCAGSLVHTCWVVSAAHCFSHRDSVSVVLGQHFFNDV
4XDE_A     VVGGLVALRGAHPYIAALY-GHSFCAGSLIAPCWVLTAAHCLQDPEDLTVVLGQERRNEP
1YM0_A     IVGGIEARPYEFPWQVSVRRDSHFCGGSIINDRWVVCAAHCMQGPALVSLVVGEHDSSTV
1M9U_A     VIGGTNASPGEFPWQLSQQRSSHSCGASLLSSTSALSASHCVDGPNNIRVIAGLWQQSSG
1CGH_A     IIGGRESRPHSRPYMAYLQIGQSRCGGFLVREDFVLTAAHCW--GSNINVTLGAHNIQNT
1EUF_A     IIGGHEAKPHSRPYMAFLLFKSHICGGFLVREDFVLTAAHCL--GSSINVTLGAHNIMRT
1FI8_A     IIGGHEAKPHSRPYMAYLQIGSKKCGGFLIREDFVLTAAHCS--GSKIQVTLGAHNIKKM
1FQ3_A     IIGGHEAKPHSRPYMAYLMISLKRCGGFLIQDDFVLTAAHCW--GSSINVTLGAHNIKPT
3FZZ_A     IIGGNEISPHSRPYMAYYEFKKMFCGGFLVRDKFVLTAAHCK--GRSMTVTLGAHNIKET
3RP2_A     IIGGVESIPHSRPYMAHLDILRVICGGFLISRQFVLTAAHCK--GREITVILGAHDVRST
4AFS_A     IIGGTECKPHSRPYMAYLEIPSKFCGGFLIRRNFVLTAAHCA--GRSITVTLGAHNITDT
1DIC_A     ILGGREAEAHARPYMASVQLGAHLCGGVLVAEQWVLSAAHCLEDDGKVQVLLGAHSLSPS
2ZGJ_A     IIGGREVIPHSRPYMASLQ-GSHLCGGVLVHPKWVLTAAHCLAQMAQLRLVLGLHTLDSP
1MZA_A     IIGGKEVSPHSRPFMASIQ-GHHVCGGVLIDPQWVLTAAHCQYRGQSPTVVLGAHSLSAS
1OP8_A     IIGGNEVTPHSRPYMVLLSLRKTICAGALIAKDWVLTAAHCNL-NKRSQVILGAHSITPT
4Q7X_A     IIGGHEVTPHSRPYMASVR-GQHHCGGFLLRARWVVSAAHCFSHLRTGLVVLGAHVLSPT
1FUJ_A     IVGGHEAQPHSRPYMASLQMGSHFCGGTLIHPSFVLTAAHCLRDQRLVNVVLGAHNVRPT
5A09_A     IVGGRRARPHAWPFMVSLQLGGHFCGATLIAPNFVMSAAHCVANVRAVRVVLGAHNLSPT
1FY1_A     IVGGRKARPRQFPFLASIQNGSHECGGALIHARFVMTAASCFQSPGVSTVVLGAYDLRQS
1AZZ_A     IVGGVEAVPNSWPHQAALFIDMYFCGGSLISPEWILTAAHCMDGAGFVDVVLGAHNIRAT
1EQ9_A     IVGGKDAPVGKYPYQVSLRLGSHRCGASILDNNNVLTAAHCVDGLNRLKVHVGTNYLSES
1ZJK_A     IYGGQKAKPGDFPWQVLIL-GGTTAAGALLYDNWVLTAAHAVYEASALDIRMGTLKRLPH
4IGD_A     IFNGRPAQKGTTPWIAMLSHGQPFCGGSLLGSSWIVTAAHCLHQPSDFKIILGKHWRLEN
4J1Y_A     AIGGSDADIKNFPWQVFFD--NPWAGGALINEYWVLTAAHVVEGNREPTMYVGSTSVQAK
4WJG_H     ILGGHLDAKGSFPWQAKMVS-NLTTGATLINEQWLLTTAKNLFLAPTLTLYVGKK-----
2OLG_A     ILNGDDTVPEEFPWTAMIGYSQFACGGSLINNRYIVTAAHCVAGGALNKVRLGEWNTADC
2XXL_A     VSNGYEVKLSSRPWMALLRYSRFLCGGAMISERYILTAAHCVHGNDLYEIRLGEHRISDC
2B9L_A     ITGTNEAEYGEFPWMVAVLKGQLVCGGSLIAPSVVLTGAHCVNSLDAIKIRAGEWDTLEK
3H7O_A     -KGGEKTDIKQVPWTVAVRTGSLTCGGAILSQWFVLTAAHCVFDPETIVIQYESTN--PG
3H7T_A     IIGGKKSDITKEPWAVGVLV-KPFCGGSILTANFVITAAQCVDGPSDISIHYGSS---TK
2I6Q_A     ICGGNMSANERTPWHVTIK-SQETCRGALISDQWVLTAAHCFRDDHSLRVNVGDPKSQ--
2OK5_A     LCG------HKQPWQAKISVGHESCMGAVVSEYFVLTAAHCFTVEHSIKVSVGGEK----
1AGJ_A     VD-------YPYNTIGNVFVGQTSATGVLIGKNTVLTNRHIAKFPSKVSFRPSINTDDET
1QTF_A     I--------SPYNSVGTVFVGSTLATGVLIGKNTIVTNYHVAREPSNIIFTPAQNRDAPT
2AS9_A     V--------FPYNGVV----SFKDATGFVIGKNTIITNKHVSKDGDRITAHPNGDKGN--
4K1T_A     V--------FPYTGVV----AFKSATGFVVGKNTILTNKHVSKNGDRITAHPNSDKGN--
4MVN_A     I--------EPYNSVV----AFVGGTGVVVGKNTIVTNKHIAKSKNRVSAHHSSKGKG--
2O8L_A     I--------GHYAPVTYIQVGTFIASGVVVGKDTLLTNKHVVDAPHALKAFPSAINQD-Y
4JCN_A     I--------GHYDAVSFIYIGYMSGSGVVVGENEILTNKHVVNGPRNISVHPSAKNEN-Y
1P3C_A     V--------APYNSIAYITFGGSSCTGTLIAPNKILTNGHCVYNSAKGSVYPGMNDSTYV
1L1J_A     I--------ACAPAVVKIDVVASLGSGFIFDPEYILTNYHVVGGADNITVTMLDG-----
3QO6_A     T--------ENTPSVVYITN---SGSGFVWDKQHIVTNYHVIRGASDLRVTLADQ-----
1LCY_A     ---------KTAPAVVYIE-PISNGSGFVVAADLIVTNAHVVADRRRVRVRLLSG-----
3NZI_A     ---------KIAPAVVHIE-PVASGSGFIVSEDLIVTNAHVVTNKHRVKVELKNG-----
1TE0_A     ---------RAAPAVVNVY-GRTLGSGVIMDQRYIITNKHVINDADQIIVALQDG-----
5HMA_A     ---------TVPPAVVGVGG---VASGAIVGTNYVITTLHSVSKLPEISVQVATTGG---
4FLN_A     D--------QTDPAKI----FTSTGSAFMIG-DKLLTNAHCVEHDTQVKVKRRGD-----
3K6Y_A     VIPASPDPAATEPSVVKIR--VLEGTGFVISPDRVMTNAHVVAGSNNVTVYAGD------
3CP7_A     ---------SP--HIGKVFFGDFVCSANIVASATVATAGHCLHDARNFVFAPAYDYGE-S
3WY8_A     ---------TPVKHIGKIFFSNYVCSGNSVTAATVSTAGHCLNEATNFIFVPAYLNGA-A
3WON_A     LKKAGLKLSDPMGAVVAL----GGCTASFVSPNLVVTNHHCAYGTKDAKAAIAAAGD-TK
4XZY_A     MKERGLKMKTSLKDAVVLF--DGGCTGEVVSDRLVLTNHHCGYDTDYVKKELKAIKDPKK
2W5E_A     IKPGALCV------------PEGKGTGFFSGND-IVTAAHVVGNNTFVNV--------CY
1ARB_A     VSG------GRRDIIRAVG-GTLACTGSLVNNTYFLTAHHCGMGAASIVVYWNYQNSTNT
4NSY_A     VSG------GHRDVIRSVA-GTMWCTGSLVNNSYFLTANHCGMTASSMVVYWNYQNSTGS
1HPG_A     VLGGGAIYG-----------GSRCSAAFNVTKGYFVTAGHCTNI------SASSG---GS
2QAA_A     ISGGDAIYS-----------TGRCSLGFNVRSGYFLTAGHCTDG------WANSAR--TT
2SFA_A     IAGGEAIYA-----------GGRCSLGFNVRSSYALTAGHCTEI------YTNSGQ--TS
2EA3_A     VIGGNAYTI-----------GSRCSIGFAVNGG-FITAGHCGRT--------------AN
2OUA_A     IIGGLAYTM-----------GGRCSVGFAATNAGFVTAGHCGSV----SI--------GN
2PFE_A     IIGGNPYYF-----------GYRCSIGFSVRQGGFATAGHCGST--------------SS
2H5C_A     IVGGIEYS------------ASLCSVGFSVTRGGFVTAGHCGTV------RIG-----GA
1MBM_A     ---------KARGNVGFVA-GSSYGTGSVWTRNVVLTASHVVGRANMATLKIGDA-----
3FAN_A     FPG------TQKPSLNTVN-GSSMGSGGVFTIDKCVTAAHVLTG----RVGVGFN-----
2HRV_A     ---------GPSDMYVHVG--------------LIYRNLHL-----------------NS
3W95_A     SSG-----------------GFGQQSGAIYVGNFRVVNRHLATH----NL----------
4GHT_A     --G------PSLDFALSLLRG----TMLGVRDRLAVLPRHSQPG----LV----------
2IJD_1     --G------PGFDYAVAMAKG----TMLGVHDNVAILPTHASPG----EV----------
3RUO_A     MKG------PAFEFAVAMMKG----TMLGIYDRWAVLPRHAKPG----EV----------
3ZV8_A     --G------PGFDFAQAIMKG----TMLGVHDRVAVIPTHASVG----ET----------
2XYA_A     --G------PEEEFGMSLIKG----TGLGVYDRFVVVPTHADPG----TT----------
2WV4_A     VMG------NTKPVELILD-GVAICCATGVFGTAYLVPRHLFAEDSDYRV----------
1HAV_A     ---------STLEIA-GLVRGRWVMNALGVKDDWLLVPSHAYKFISAGNVVIQSLDV---
1LVM_A     FKG------DYNPISSTICLGSLYGIGF-----FIITNKHLFRR----------------
3MMG_A     LKG------DFNPISACVCLGRLFGIGF-----YIIANQHLFRR----------------
1EP5_A     ---------LESDKTFPIM-GKINGYACVVGGK-LFRPMHV-------KI----------
1VCP_A     -------------CIFEVK-GKVTGYACLVGDK-VMKPAHV-------VI----------
2SNW_A     ---------LEADRLFDVK-GDVIGHALAMEGK-VMKPLHV-------TI----------
2M9P_A     ISG------SSPILSITIS-GSQIGAGVY----TFHTMWHVTRG----RISWADVKKD--
2YOL_A     ITG------SSERVDVRLD-GYQAGAGVMV---VFHTLWHTTKG----RLYWGSVKED--
1WXR_A     FVG------AAMPDFSAVD--SEIGVATLINPQYIASVKHNGGYRYPVFYRLGSGTQYGS
3SZE_A     TLK------VPFPDFSPVA-G----STTSIGGAYSITATHNTKNKKLIAFRAGSGVVSGS
4OM9_A     DFS------LPVPDFSSAT-G----AATSIGGAYAVTVAHNAKNKEIIGFRVGSGNTTGS
3H09_A     SLG------IPMIDFSVVD--VDKRIATLINPQYVVGVKHVSNGKYPAFVRLGSGSQFGS
3SYJ_A     LVG------APMIDFSVVS-G----VAALVENQYIVSVAHNVGYKYPERVRIGSGRQFGS
1ZYO_A     VLG------GDEPASLVAI-GTTIGFGCRTKIDCLLTAHHVWCNGKQVSV----------
4BXV_A     -------------------------------------ATHEVHM--------------SG
2IPH_A     VTK------------------FGSGWGFWVSPTVFITTTHVIPT----EF--------GE
4X2V_A     VVQ------------------FGTGWGFWVSGHVFITAKHVAPP----EI--------GR
2ZCH_H     --------------------GDLVKPGASVKLSYTFTTYYI-------RI--------PA
1P9U_A     -SG---LRKLVEPCIVRVSYGNNVLNGLWLGDE-VICPRHVIASENEMSV----------
3TLO_A     -SG---LKKCVERCVVRVCYGSTVLNGVWLGDT-VTCPRHVIAPDHAYTM----------
4XFQ_A     -AG---LRKVVEKCIVRVCYGNMALNGLWLGDT-VMCPRHVIASDYALVL----------
2AMD_A     SSG---FRKKVEGCMVQVTCGTTTLNGLWLDDT-VYCPRHVICTEDLLRK----------
3D23_A     SSG---IVKKIEPCIVSVTYGSMTLNGLWLDDK-VYCPRHVICSSALLRV----------
4YOG_A     -SG---LVKAVENCIVQVTCGSMTLNGLWLDNT-VWCPRHIMCPDALLSK----------
2Q6D_A     SSG---FKKAVEKCIVSVSYRGNNLNGLWLGDS-IYCPRHVL--GDVLLA----------
2FM2_A     MTGGQQ---MGAPITAYAQ-G-----GCIITSLIVSTATQTFLA----TVYHGAGTRT--
3F1S_A     LMA------ETSNFGFSLL-GSLAMTGLMLGATQIKRGLHLQALSRNL--ELGLTQGS--


2HLC_A     EAVVNSERIISHSMFNPDTYLNDVALIKIPH-VEYTDNIQPIRLPSGEELKFENIWATVS
1A0L_A     DQLLPVSRIIVHPQFYTAQIGADIALLELEEPVKVSSHVHTVTLPPASETFPPGMPCWVT
1AO5_A     AQHRLVSKSFPHPGFNMSLFSDDLMLLRLSKPADITDVVKPIALPTKEP--KPGSKCLAS
1SGF_G     AQHRFVSKAIPHPGFNMSLYSNDLMLLRLSKPADITDTVKPITLPTEEP--KLGSTCLAS
1SPJ_A     AQFVHVSESFPHPGFNMSLYSHDLMLLRLTEPADITDAVKVVELPTEEP--EVGSTCLAS
1TON_A     AQRRLVRQSFRHPDYIPLIHSNDLMLLHLSEPADITGGVKVIDLPTKEP--KVGSTCLAS
1GVZ_A     AQFHQVSDSFLDPQFDLSLISHDLMLLRLAQPARITDAVKILDLPTQEP--KLGSTCYTS
1HJ8_A     EQFISSSRVIRHPNYSSYNIDNDIMLIKLSKPATLNTYVQPVALPTSCA--PAGTMCTVS
4I8H_A     EQFISASKSIVHPSYNSNTLNNDIMLIKLKSAASLNSRVASISLPTSCA--SAGTQCLIS
1NPM_A     EQEIQVAQSIQHPCYNNSNHSHDIMLIRLQNSANLGDKVKPVQLANLCP--KVGQKCIIS
2PSY_A     QQMFQGVKSIPHPGYSHPGHSNDLMLIKLNRRIRPTKDVRPINVSSHCP--SAGTKCLVS
4KEL_A     SQMVEASLSVRHPEYNRPLLANDLMLIKLDESVSESDTIRSISIASQCP--TAGNSCLVS
2QXI_A     AQRIKASKSFRHPGYSTQTHVNDLMLVKLNSQARLSSMVKKVRLPSRCE--PPGTTCTVS
1LO6_A     QEQSSVVRAVIHPDYDAASHDQDIMLLRLARPAKLSELIQPLPLERDCS--ANTTSCHIL
4BNR_A     EQIITVSKIILHENFDYNLLDNDISLLKLSGSLTFNDNVAPIALPEQGHT--ATGDVIVT
1BQY_A     QTRDPKEKFFCPNRKKDDEVDKDIMLIKLDSSVSNSEHIAPLSLPSSPP--SVGSVCRIM
4E7N_A     QTRVPKEKFFCLSSKNYTLWDKDIMLIRLDSPVKNSKHIAPFSLPSSPP--SVGSVCRIM
3S9B_A     QIRVPRGKYFCLNTKFPNGLDKDIMLIRLRRPVTYSTHIAPVSLPSRSR--GVGSRCRIM
1EKB_B     IETRLIDQIVINPHYNKRRKNNDIAMMHLEMKVNYTDYIQPICLPEENQVFPPGRICSIA
3W94_A     VQIRQVDRIIINKNYNRRTKEADIAMMHLQQPVNFTEWVLPVCLASEDQHFPAGRRCFIA
2OQ5_A     KMKRGLRRIIVHEKYKHPSHDYDISLAELSSPVPYTNAVHRVCLPDASYEFQPGDVMFVT
4JYT_A     VQERRLKRIISHPFFNDFTFDYDIALLELEKPAEYSSMVRPICLPDASHVFPAGKAIWVT
1Z8G_A     GLQLGVQAVVYHGGYNSEENSNDIALVHLSSPLPLTEYIQPVCLPAAGQALVDGKICTVT
2ANW_A     TPFSQIKEIIIHQNYKVSEGNHDIALIKLQAPLNYTEFQKPISLPSKGDTSTIYTNCWVT
3E0N_B     AKVSTLKDIIPHPSYLQEGSQGDIALLQLSRPITFSRYIRPISLPAAQASFPNGLHCTVT
1GDQ_A     GITSSLSSVRVHPSYSG--NNNDLAILKLSTSIPSGGNIGYARLAASGSDPVAGSSATVA
1BRU_P     SLAVKVSKLVVHQDWNSNQNGNDIALLKLASPVSLTDKIQLGCLPAAGTILPNNYVCYVT
1PYT_D     SLYVGVDTIFVHEKWNSFLVRNDIALIKLAETVELGDTIQVACLPSEGSLLPQDYPCFVT
1ELT_A     EQIMTVNSVFIHSGWNSDDGGYDIALLRLNTQASLNSAVQLAALPPSNQILPNNNPCYIT
3HGP_A     EQYVGVQKIVVHPYWNTDDAGYDIALLRLAQSVTLNSYVQLGVLPRAGTILANNSPCYIT
1PYT_C     EQVIPINDLFVHPLWNSNCCGNDIALVKLSRSAQLGDKVQLANLPPAGDILPNEAPCYIS
2CGA_A     IQKLKIAKVFKNSKYNSLTINNDITLLKLSTAASFSQTVSAVCLPSASDDFAAGTTCVTT
4M7G_A     GTVSKVTNVWVHPEYQDAAKGFDVSVLTLEAPVK----EAPIELAKADDAYAPDTAATIL
2ASU_B     LQRVPVAKMVCGP------SGSQLVLLKLERSVTLNQRVALICLPPEWYVVPPGTKCEIA
4K3J_A     KQVLNVSQLVYGP------EGSDLVLMKLARPAVLDDFVSTIDLPNYGSTIPEKTSCSVY
4A5T_S     VQEIEVSRLFLEP------TRKDIALLKLSSPAVITDKVIPACLPSPNYVVADRTECFIT
1FIZ_A     LQERFVEEIIIHEKYVSGLEINDIALIKITPPVPCGPFIGPGCLPQFKAGPRAPQTCWVT
1C5M_D     EAVHEVEVVIKHNRFTKETYDFDIAVLRLKTPITFRMNVAPACLPERDWALMTQKTGIVS
1RFN_A     EQKRNVIRIIPHHNYNANKYNHDIALLELDEPLVLNSYVTPICIADKEYTFLKFGSGYVS
4JZD_H     EQSRRVAQVIIPSTYVPGTTNHDIALLRLHQPVVLTDHVVPLCLPERTFSLAFVRFSLVS
3F6U_H     ELDLDIKEVFVHPNYSKSTTDNDIALLHLAQPATLSQTIVPICLPDSGLANQAGQETLVT
4O03_A     EKISMLEKIYIHPRYNWENLDRDIALMKLKKPVAFSDYIHPVCLPDRETALQAGYKGRVT
1BDA_A     EQKFEVEKYIVHKEFDDDTYDNDIALLQLKSDSSESSVVRTVCLPPADLQLPDWTECELS
1SQT_A     EMKFEVENLILHKDYSADTHHNDIALLKIRSKEGPSRTIQTICLPSMYNDPQFGTSCEIT
1YC0_A     TQTFGIEKYIPYTLYSVNPSDHDLVLIRLKKKGDRSQFVQPICLPEPGSTFPAGHKCQIA
4XDE_A     CQTLAVRSYRLHEAFSPVSYQHDLALLRLQEDADLSPYVQPVSLPSGAARPSETTLCQVA
1YM0_A     RQTHDVDSIFVNENYDPATLENDVSVIKTAVAITFDINVGPICAPDPAND-YVYRKSQCS
1M9U_A     TQTANVDSYTMHENYGAGTYSNDIAILHLATSISLGGNIQAAVLPANNNNDYAGTTCVIS
1CGH_A     QQHITARRAIRHPQYNQRTIQNDIMLLQLSRRVRRNRNVNPVALPRAQEGLRPGTLCTVA
1EUF_A     QQVIPVRRPIPHPDYNDETLANDIMLLKLTRKADITDKVSPINLPRSLAEVKPGMMCSVA
1FI8_A     QQIIPVVKIIPHPAYNSKTISNDIMLLKLKSKAKRSSAVKPLNLPRRNVKVKPGDVCYVA
1FQ3_A     QQFIPVKRPIPHPAYNPKNFSNDIMLLQLERKAKRTRAVQPLRLPSNKAQVKPGQTCSVA
3FZZ_A     QQIIPVAKAIPHPDYNPDDRSNDIMLLKLVRNAKRTRAVRPLNLPRRNAHVKPGDECYVA
3RP2_A     QQKIKVEKQIIHESYNSVPNLHDIMLLKLEKKVELTPAVNVVPLPSPSDFIHPGAMCWAA
4AFS_A     WQKLEVIKQFRHPKYNTSTLHHDIMLLKLKEKASLTLAVGTLPFPSQFNFVPPGRMCRVA
1DIC_A     KRLYDVLRAVPHPDSQPDTIDHDLLLLQLSEKATLGPAVRPLPWQRVDRDVAPGTLCDVA
2ZGJ_A     GLTFHIKAAIQHPRYKPPALENNLALLQLDGKVKPSRTIRPLALPSKRQVVAAGTRCSMA
1MZA_A     KQTLEIKKFIPFSRVTSDPQSNDIMLVKLQTAAKLNKHVKMLHIRSKTS-LRSGTKCKVT
1OP8_A     KQIMLVKKEFPYPCYDPATREGDLKLLQLTEKAKINKYVTILHLPKKGDDVKPGTMCQVA
4Q7X_A     QQVFGIDALTTHPDYHPMTHANDICLLRLNGSAVLGPAVGLLRLPGRRARPTAGTRCRVA
1FUJ_A     QQHFSVAQ-VFLNNYDAENKLNDILLIQLSSPANLSASVATVQLPQQDQPVPHGTQCLAM
5A09_A     RQVFAVQR-IFENGYDPVNLLNDIVILQLNGSATINANVQVAQLPAQGRRLGNGVQCLAM
1FY1_A     RQTFSISS-MSENGYDPQQNLNDLMLLQLDREANLTSSVTILPLPLQNATVEAGTRCQVA
1AZZ_A     QVTIQSTDFTVHENYNSFVISNDIAVIRLPVPVTLTAAIATVGLPSTD--VGVGTVVTPT
1EQ9_A     GDVYDVEDAVVNKNYDDFLLRNDVALVHLTNPIKFNDLVQPIKLSTNDED-LESNPCTLT
1ZJK_A     YTQAWSEAVFIHEGYTHDAFDNDIALIKLNNKVVINSNITPICLPRKEAEMRTDDIGTAS
4IGD_A     EQHLGVKHTTLHPQYDPNTFENDVALVELLESPVLNAFVMPICLPEGPQQ--EGAMVIVS
4J1Y_A     SKMLTPEHVFIHPGWGRTNFDNDIALVRLKDPVKMGPTVSPICLPGTSSDLMDGDLGLIS
4WJG_H     -QLVEIEKVVLHPNY----SQVDIGLIKLKQKVSVNERVMPICLPSKDY-AEVGRVGYVS
2OLG_A     -IDLGIEETIQHPDYGSKDRYHDIALIRLNRQVEFTNYIRPVCLPQPNEEVQVGQRLTVV
2XXL_A     RVNVGIEKHLIHEKYDARHIMHDIALLKLNRSVPFQKHIKPICLPITDELAEQISTYFVT
2B9L_A     EQERKIRQVIIHSNFNPKTVVNDVALLLLDRPLVQADNIGTICLPQQSQ-IFDSTECFAS
3H7O_A     KSDPYVSH-VYLSFYRQETMENDIAILELSRPLKLGLKSKPAKLPDIEFRPKTGSDVLVS
3H7T_A     GTSVMAKK-IYIVRYHPLTMQNNYAVIETEMPIKLDKTTKKIELPSLLYDPEPDTSVLVS
2I6Q_A     -KEFLIEKAVISPGFDVKNYGDDIALLKLAQKVKMSTHARPICLPCTMEARPQGSTCRVP
2OK5_A     -RDLEIEVVLFHPNYNIKEYDYDVALIKLKNKLKYGQTIRPICLPCTEGTLPPTTTCQIK
1AGJ_A     PGEYEVKEILQEPF-----AGVDLALIRLKPDQNLGDKISPAKIG-TSNDLKDGDKLELI
1QTF_A     PGKFEAEEIKESPY-----QGLDLAIIKLKPNEKAGDLIQPANIP-DHIDIAKGDKYSLL
2AS9_A     -GIYKIKSISDYP------GDEDISVMNIEEQAVFNENVQAFNFA-KDA--KVDDKIKVI
4K1T_A     -GIYSIKKIINYP------GKEDVSVIQVEERAIFNDNVTPFKYA-AGA--KAGERIKVI
4MVN_A     -GNYDVKDIVEYP------GKEDLAIVHVHETSTFNKNVSYTKFA-DGA--KVKDRISVI
2O8L_A     PGGFTAEQITKYS------GEGDLAIVKFSPNEQIGEVVKPATMS-NNAETQTNQNITVT
4JCN_A     PGKFVGQEIIPYP------GNSDLAILRVSPNEHIGQVVKPATIS-SNTDTRINENITVT
1P3C_A     PGYINTGA-----------SQYDFAVIKTDT---IGNTVGYRSIR-QVTN-LTGTTIKIS
1L1J_A     -SKYDAE-YIGGD------EELDIAVIKIKASDK-----PYLEFG-DSDKVKIGEWAIAI
3QO6_A     -TTFDAK-VVGFD------QDKDVAVLRIDAPKN-----RPIPVG-VSADLLVGQKVFAI
1LCY_A     -DTYEAV-VTAVD------PVADIATLRIQTKEP----LPTLPLG-RSADVRQGEFVVAM
3NZI_A     -ATYEAK-IKDVD------EKADIALIKIDHQGK----LPVLLLG-RSSELRPGEFVVAI
1TE0_A     -RVFEAL-LVGSD------SLTDLAVLIIKATGG----LPTIPIN-ARRVPHIGDVVLAI
5HMA_A     -RRFPAQ-VVKTI------PGHDLALLKMQ-TTE-----LHFRMA-DVQTVVPGQQVFAF
4FLN_A     -RKYVAK-VLVRG------VDCDIALLSVESEDF-----GAEPLR-LGHLPRLQDSVTVV
3K6Y_A     -KPFEAT-VVSYD------PSVDVAILAVPHLPP------PLVFAA----AKTGADVVVL
3CP7_A     EGVWAAEELVTSAEWAN--HDYAFAVLETK----VQQQVGASPIA---FNQPRGQYYSAY
3WY8_A     PGKWTAKALYAPTQWAS--YDTAFAVMNTL----LADVVGSSGVQ---FNAARGLSYKSF
3WON_A     AEAFEKKRLAYAPP-GSDNHTGDFAFYRAYVGKD------PAAFSKADQPLGAGDFVMVA
4XZY_A     AKNFSAKRLVGAPP-SSDNHTGDFSIFRIYADKN------PAPYSESLGGVQENDYAMIM
2W5E_A     ELMYEAK--VRYM------PEKDIAFITCP-----GDLHPTARLK---------SCVTVM
1ARB_A     PGSMSQTQ-TVKATY----ATSDFTLLELNNAANLGDQYPAIAIHHAEKRSPTS----FV
4NSY_A     SGSLAQSQ-VVRATN----AASDFTLLELNTAANLGDQFAATAIHHAEKRVATE----IS
1HPG_A     VGVREGT------------PTNDYGIVRYTDGSSVDLYNGTQDIS-SAANAVVGQAIKKS
2QAA_A     VGTTSGS------------PNNDYGIVRYTNTTIV-----GQDIT-SAANATVGMAVTRR
2SFA_A     LGTRAGT------------PGNDYGLIRHSNASAV-LYNGYRDIT-GAGNAYVGQTVQRS
2EA3_A     PGTFAGS------------PGNDYAFVRTGAGVNVNNYSGRVQVA-GHTAAPVGSAVCRS
2OUA_A     GGVFERS------------PGNDAAFVRGTSNFTVSRYSGYATVS-GSSTAPIGSQVCRS
2PFE_A     PGTVAGS------------PGRDMGWVRITSADTVNRYNGTVTVT-GSQEAATGSSVCRS
2H5C_A     VGTFAAR------------PGNDRAWVSLTSAQTVAN-GSFVTVR-GSTEAAVGAAVCRS
1MBM_A     -------MLLTFK------KNGDFAVTTQSELPG------QLHFA-QPT-TGPASWCTAT
3FAN_A     -QMLDFD------------VKGDFAIA--------G--VAKAQFCETGRAVEPG----VI
2HRV_A     EESILVS------------YSSDLIIYRTNTVGD--DYIP----------CTQAYYCKVT
3W95_A     --------V----------SSRDL---LVSSTTA-GDTIA----------CQTGYYCNVE
4GHT_A     -NILDAVEL------DE--VNLELTLITLDTNEK----ITFIPENINTEHVPVGDVV-QY
2IJD_1     -AILAAKAL------DQ--TNLEITIITLKRNEK----IRHIPTQINTSKVPVGAVT-EQ
3RUO_A     -GVLDAKEL------DK--TNLELTLLKLNRNEK----IRFLAREENTSKIPVGQVT-DY
3ZV8_A     -KVLDACAL------DL--TNLEITIVKLDRNQK----IRFLPRYEHTSKIPVGQVT-NY
2XYA_A     -KVIDSYDL------NK--IKLEITVLKLDRNEK----IRYIPNNELANQINVGDVV-SY
2WV4_A     -FEFEIK-V----------KGQDMALMVLHRGNKITKHFR------DTARMKKG----VV
1HAV_A     -------------------GFQDVVLMKVPTIPKITQHFIKGDVPRNGT-ISEGLKMEKA
1LVM_A     -GTLLVQ--SLHGVFNTTTDGRDMIIIRMPKDFPF-----PQKLKFEE------RICLTT
3MMG_A     -GELTIK--TMHGEFNSTQEGRDIIVIKMAKDFPF-----PQKLKFKD------RVCMST
1EP5_A     -------------------DNDVLAALKTKKASK----LEYADVPQADTFKPQG----HH
1VCP_A     -------------------DNADLAKLAFKKSSK----LECAQIPVSDASKPEG----HH
2SNW_A     -------------------DHPVLSKLKFTKSSA----MEFAQLPVSEAFHPEG----HH
2M9P_A     -GGWKLEE-----------EGEEVQVLALEPGKN----VQ----------TKPG----NA
2YOL_A     -GPWKLQK-----------GHDEVQMIVVEPGKN----VQ----------TKPG----PE
1WXR_A     PQKFNEDQTAMHGQQNAKNQNGQISLTTVTTSNG-G--VNQVNGVKQGTGLKVGGKVVAS
3SZE_A     ANKYSYNTI--------KDGGGDIGLV-FNDKKTVGSTVENIRYDNRKTQLKTGGLVIIT
4OM9_A     GQLFIQNQI------NNKDGGGKIGFI-FDENKKVGSTVDNIKYASIQAQLKTGGTVIVA
3H09_A     PTVLDKDQVLFDSSQNNKSGSGTLGLFEVKGTSD-GKTVTKVHNPKEGKGLKVGGTVIVS
3SYJ_A     PEIFERDQ-VHNPRYNNETKQGSLGLYTVSPNSN-NSTVTKVNGVEQAKGISVGGKVIVS
1ZYO_A     -EDWEIS-M------SS--KMLDFAIVRVPTHVWLGST--PLVCP-SSKDGGSSSDCLMS
4BXV_A     A-------MVFEPAFRA--EPGDVNFVPTDKSHNV-EAIK--------EILPEG----VE
2IPH_A     PTSIAIH------------RAGEFTLFRFSKKIRLGEGVCSVLIKRDSGEVRMGAIASVH
4X2V_A     KGDFTVT------------SSGDFLKYYFTSAVRLGEGVASVLVKRASGEVRMGSQAAVH
2ZCH_H     STTYSSE------------MFKDKATLTVDTSSN-TAYIQLSSLSSEDSAADYG----NS
1P9U_A     -HNFSV-------------SKNNVVNLVLKVNQV-TEH------------IKAGESFNIL
3TLO_A     -HNFSV-------------SHNGVSVLRIKVSQS-TKH------------LKPGDSFNIL
4XFQ_A     -HNFSI-------------SSGNVALLQIKVNQN-TKY------------VRPGESFNIL
2AMD_A     -HSFLV-------------QAGNVCLLRLKVDTS-TKY------------IQPGQTFSVL
3D23_A     -GDFTI-------------MSGRMCQLVLTVSLQ-TKY------------VKPGETFTVL
4YOG_A     -HSFIVQK-----------IGAQAVLLKLTVDVA-TAY------------VKPGASFSVL
2Q6D_A     -HEFEVV------------TQNGVAVLILQTAVA-TKY------------ANCGDSFTIA
2FM2_A     ---------IASPKG---------PVIQMYTNVD------------------------LV
3F1S_A     -KDFDVKEFLSKRYFNAKRTRGKIKLFEINPETKLGKTIKPMMYGAASTFPYQGATMLKM


2HLC_A     GWGQSN----DTVILQYTYNLVIDNDRCAQEYPGIIVESTIC-GDSDGKSPCFGDSGGPF
1A0L_A     GWGDVDDERPPPFPLKQVKVPIMENHICDAKYGAIVRDDMLCAGN-TRRDSCQGDSGGPL
1AO5_A     GWGSITTRWQKPDDLQCVFITLLPNENCAKVYLQKVTDVMLCAGEGGGKDTCRDDSGGPL
1SGF_G     GWGSITTKFQFTDDLYCVNLKLLPNEDCAKAHIEKVTDAMLCAGEDGGKDTCKGDSGGPL
1SPJ_A     GWGSIEENFSFPDDLQCVDLKILPNDECKKAHVQKVTDFMLCVGHEGGKDTCVGDSGGPL
1TON_A     GWGSTNSEMVVSHDLQCVNIHLLSNEKCIETYKDNVTDVMLCAGEEGGKDTCAGDSGGPL
1GVZ_A     GWGLISFTNRGSGTLQCVELRLQSNEKCARAYPEKMTEFVLCATHDDSGSICLGDSGGAL
1HJ8_A     GWGNTMSTA-DSNKLQCLNIPILSYSDCNNSYPGMITNAMFCAGYEGGKDSCQGDSGGPV
4I8H_A     GWGNTKSGTSYPDVLKCLKAPILSDSSCKSAYPGQITSNMFCAGYEGGKDSCQGDSGGPV
1NPM_A     GWGTVTPQENFPNTLNCAEVKIYSQNKCERAYPGKITEGMVCAGSSNGADTCQGDSGGPL
2PSY_A     GWGTTKPQVHFPKVLQCLNISVLSQKRCEDAYPRQIDDTMFCAGDKAGRDSCQGDSGGPV
4KEL_A     GWGLLAGRM--PTVLQCVNVSVVSEEVCSKLYDPLYHPSMFCAGGQDQKDSCNGDSGGPL
2QXI_A     GWGTTTPDVTFPSDLMCVDVKLISPQDCTKVYKDLLENSMLCAGIDSKKNACNGDSGGPL
1LO6_A     GWGKTA---DFPDTIQCAYIHLVSREECEHAYPGQITQNMLCAGDKYGKDSCQGDSGGPL
4BNR_A     GWGTTSGGN-TPDVLQKVTVPLVSDEDCRADYADEILDSMICAGVEGGKDSCQGDSGGPL
1BQY_A     GWGKTITKEIYPDVPHCANINILDHAVCRTAYSWQVANTTLCAGIQGGRDTCHFDSGGPL
4E7N_A     GWGRISTEGTYPDVPHCVNINLLEYEMCRAPYPEPATSRTLCAGIEGGKDTCKGDSGGPL
3S9B_A     GWGKIS---TYPDVPHCTNIFIVKHKWCEPLYPWPADSRTLCAGIKGGRDTCHGDSGGPL
1EKB_B     GWGALIQGS-TADVLQEADVPLLSNEKCQQQMPENITENMVCAGYAGGVDSCQGDSGGPL
3W94_A     GWGRDAGGS-LPDILQEAEVPLVDQDECQRLLPETFTSSMLCAGYEGGVDSCQGDSGGPL
2OQ5_A     GFGALKDGY-SQNHLRQAQVTLIDATTCNEPQNDAITPRMLCAGSEGKTDACQGDSGGPL
4JYT_A     GWGHTQGGT-GALILQKGEIRVINQTTCENLLPQQITPRMMCVGFSGGVDSCQGDSGGPL
1Z8G_A     GWGNTQYGQ-QAGVLQEARVPIISNDVCNGADGNQIKPKMFCAGYEGGIDACQGDSGGPF
2ANW_A     GWGFSKKGE-IQNILQKVNIPLVTNEECQKRYQDKITQRMVCAGYEGGKDACKGDSGGPL
3E0N_B     GWGHVASVSLTPKPLQQLEVPLISRETCNSLYPHFVQEDMVCAGYEGGKDACQGDSGGPL
1GDQ_A     GWGATSGGSSTPVNLLKVTVPIVSRATCRAQYTSAITNQMFCAGVSGGKDSCQGDSGGPI
1BRU_P     GWGRLQNGA-SPDILQQGQLLVVDYATCSKPGGSTVKTNMICAGGDGIISSCNGDSGGPL
1PYT_D     GWGRLYNGP-IAAELQQGLQPVVDYATCSQRDGTTVKETMVCAGGDGVISACNGDSGGPL
1ELT_A     GWGKTSGGP-LSDSLKQAWLPSVDHATCSSSGGSTVKTTMVCAGG-GANSGCNGDSGGPL
3HGP_A     GWGLTRNGQ-LAQTLQQAYLPTVDYAICSSSSGSTVKNSMVCAGGDGVRSGCQGDSGGPL
1PYT_C     GWGRLYGGP-LPDKLQEALLPVVDYEHCSQYDGITVKKTMVCAGG-DTRSGCDGDSGGPL
2CGA_A     GWGLTRTNANTPDRLQQASLPLLSNTNCKKYWGTKIKDAMICAGA-SGVSSCMGDSGGPL
4M7G_A     GWGNTSGGQ-QADHLQKATVPVNSDDTCKQAYGEYTPDAMVCAGVEGGVDTCQGDSGGPM
2ASU_B     GWGETKT--GNDTVLNVALLNVISNQECNIKHRGRVRESEMCTEGLAPVGACEGDYGGPL
4K3J_A     GWGYTG---NYDGLLRVAHLYIMGNEKCSQHHRGTLNESEICAGAKIGSGPCEGDYGGPL
4A5T_S     GWGET-QGTFGAGLLKEAQLPVIENKVCNRYENGRVQSTELCAGHAGGTDSCQGDSGGPL
1FIZ_A     GWGYLKKGPRTSPTLQEARVALIDLELCNSTRNGRIRSTNVCAGYRGKIDTCQGDSGGPL
1C5M_D     GFGRTHKGR-QSTRLKMLEVPYVDRNSCKLSS--IITQNMFCAGYTKQEDACQGDSGGPH
1RFN_A     GWGRVFKGR-SALVLQYLRVPLVDRATCLRST--TIYNNMFCAGFEGGRDSCQGDSGGPH
4JZD_H     GWGQLLRGA-TALELMVLNVPRLMTQDCLQQSGDNITEYMFCAGYDGSKDSCKGDSGGPH
3F6U_H     GWGYHSAKRNRTFVLNFIKIPVVPHNECSEVMSNMVSENMLCAGIGDRQDACEGDSGGPM
4O03_A     GWGNLKVGKGQPSVLQVVNLPIVERPVCKDSTRIRITDNMFCAGYEGKRDACEGDSGGPF
1BDA_A     GYGKHELSPFYSERLKEAHVRLYPSSRCTSQHNRTVTDNMLCAGDRSGGDACQGDSGGPL
1SQT_A     GFGKENTDYLYPEQLKMTVVKLISHRECQQPHGSEVTTKMLCAADQWKTDSCQGDSGGPL
1YC0_A     GWGHLDNVSGYSSSLREALVPLVADHKCSSPEGADISPNMLCAGYDCKSDACQGDSGGPL
4XDE_A     GWGHQFGAEEYASFLQEAQVPFLSLERCSAPDGSSILPGMLCAGFEGGTDACQGDSGGPL
1YM0_A     GWGTINGGVCCPAVLRYVTLNITTNAFCDAVYSDTIYDDMICATDTGMTDSCQGDSGGPL
1M9U_A     GWGRTDTNN-LPDILQKSSIPVITTAQCTAAMGANIWDNHICVQDAGNTGACNGDSGGPL
1CGH_A     GWGRVSMRR-GTDTLREVQLRVQRDRQCLRIFGSYDPRRQICVGDRERKAAFKGDSGGPL
1EUF_A     GWGRLGNMP-STDKLQEVDLEVQSEEKCIARFKNYIPFTQICAGDSKRKNSFSGDSGGPL
1FI8_A     GWGKLGMGK-YSDTLQEVELTVQEDQKCESYLKNFDKANEICAGDKIKRASFRGDSGGPL
1FQ3_A     GWGQTALGK-HSHTLQEVKMTVQEDRKCESDLRHYDSTIELCVGDEIKKTSFKGDSGGPL
3FZZ_A     GWGKVTDGE-FPKTLHEVKLTVQKDQVCESQFQSYNRANEICVGDKIKGASFEEDSGGPL
3RP2_A     GWGKTGRDP-TSYTLREVELRIMDEKACVDYR----YKFQVCVGSTTLRAAFMGDSGGPL
4AFS_A     GWGRTGLKP-GSDTLQEVKLRLMDPQACSHFR----HNLQLCVGNRKTKSAFKGDSGGPL
1DIC_A     GWGIVNAGR-RPDSLQHVLLPVLDRATCNRRTDGAITERLMCA--SNRRDSCKGDSGGPL
2ZGJ_A     GWGLTHGGR-LSRVLRELDLQVLDTRMCNNSRNGSLSPSMVCLAASKDQAPCKGDSGGPL
1MZA_A     GWGATDDSLRPSDTLREVTVTVLSRKLCNSQSNGFITKDMVCAGDKGQKDSCKGDAGGPL
1OP8_A     GWGRTHSAS-WSDTLREVNITIIDRKVCNDRNNFVIGMNMVCAGSRGGRDSCNGDSGSPL
4Q7X_A     GWGFVSFEE-LPPGLMEAKVRVLDPDVCNSSWKGHLTLTMLCTSGSHRRGFCSADSGGPL
1FUJ_A     GWGRVGHDP-PAQVLQELNVTVV-TFFC--------RPHNICTFVRRKAGICFGDSGGPL
5A09_A     GWGLLGNRG-IASVLQELNVTVV-TSLC--------RRSNVCTLVGRQAGVCFGDSGSPL
1FY1_A     GWGSQRGGR-LSRFPRFVNVTVTPEDQC--------RPNNVCTGVTRRGGICNGDGGTPL
1AZZ_A     GWGLPSSALGISDVLRQVDVPIMSNADCDAVY--IVTDGNICIDSTGGKGTCNGDSGGPL
1EQ9_A     GWGSTRGGN-TPNALQEIELIVHPQKQCERDQ--RVIDSHICT--KRGEGACHGDSGGPL
1ZJK_A     GWGLTQRGF-LARNLMYVDIPIVDHQKCTAAYRGSVTANMLCAGLSGGKDSCRGDSGGAL
4IGD_A     GWGKQFLQR-FPETLMEIEIPIVDHSTCQKAYKKKVTRDMICAGEEGGKDACAGDSGGPM
4J1Y_A     GWGRTE---DRAVRLKAARLPVAPLRKCKEVKDAVFTPNMICAGGEKGMDSCKGDSGGAF
4WJG_H     GWGRNA---KFTDHLKYVMLPVADQDQCIRHYKTILNEHTFCAGMKYQEDTCYGDAGSAF
2OLG_A     GWGRTETGQ-YSTIKQKLAVPVVHAEQCAKTFGARVRSSQLCAGGEKAKDSCGGDSGGPL
2XXL_A     GWGTTENGS-SSDVLLQANVPLQPRSACSQAYRRAVPLSQLCVGGGDLQDSCKGDSGGPL
2B9L_A     GWGKKEGSRRYSNILKKIQLPTVDRDKCQADLRNVLDQTFVCAGGEQGKDTCTGDGGSPL
3H7O_A     GYGDGQMDPK-DHDLKSAQLTVVDLDECRTKY--FLSLQVFCA--KVGVSLESGDAGDPT
3H7T_A     GWGSTNKSLEYSGDLMEANFTVVDRKSCEEQY--YIYDGVFCAGGYDETYIGYGDAGDPA
2I6Q_A     AF----------VALNGSKLNIVEWTSCAEVV--VVTDQFLCSGTQEDESPCKGESGGAV
2OK5_A     AFV--S------KKLTRKEVYIDKKGSCERDADKVVTPRFLCTGGSPYADPCRGDSGGPL
1AGJ_A     GYP-F-DHKVNQ-MHRSEIELT------------TLSR-GLRY------YGVPGNSGSGI
1QTF_A     GYP-Y-NYSAYS-LYQSQIEMF------------NDS----QY------FGEVGNSGSGI
2AS9_A     GYPLP-AQNSFK-QFESTGTIK------------RIKDNILNF------DAEPGNSGSPV
4K1T_A     GYPHP-YKNKYV-LYESTGPVM------------SVEGSSIVY------SAESGNSGSPV
4MVN_A     GYPKG-AQTKYK-MFESTGTIN------------HISGTFMEF------DAQPGNSGSPV
2O8L_A     GYP-G-DKPVAT-MWESKGKIT------------YLKGEAMQY------DLTGGNSGSPV
4JCN_A     GYP-G-DKPLAT-MWESVGKVV------------YIGGEELRY------DLVGGNSGSPV
1P3C_A     GYP-G-DKMRSTSQWEMSGSVT------------REDTNLAYY------TIFSGNSGSAM
1L1J_A     GNPLG-FQHTVTGVVSATNRRI----------SG--YVGLIQT------DANPGNSGGPL
3QO6_A     GNPFG-LDHTLTGVISGLRREI----------GR--IQDVIQT------DANPGNSGGPL
1LCY_A     GSPFA-LQNTITGIVSSAQRPA----------PQ--NVEYIQT------DADFGNAGGPL
3NZI_A     GSPFS-LQNTVTGIVSTTQRGG----------RN--DMDYIQT------DANYGNSGGPL
1TE0_A     GNPYN-LGQTITGIISATGRIG--------------RQNFLQT------DANHGNSGGAL
5HMA_A     GRNMA-GAPLVRGLVQSADAPL----------AT--ITHLLRS------DASWEQTGGPL
4FLN_A     GYPLG-GDTSVTGVVSRIEVTS----------GS--DLLGIQI------DANPGNSGGPA
3K6Y_A     GYP---GGNTATARIREAIRLS------------PVTRDVYTI------RAEQGDSGGPL
3CP7_A     GYP------AAAELHSCHGTAT----------S-----STQGI------PCTGGSSGGPW
3WY8_A     GYP------AASSLKSCSGTAT----------PQ---FATQGI------PCTGGSSGGPW
3WON_A     GYPGS-TNRALAAMVEAAGKQNTRDRDLTLALERDYKKSQGEFGYRIGSDLTGGNSGSPV
4XZY_A     GFPGT-THRFTAGVMLREMLADAKRADLRRRYDEEMDGDQDQFGYRSGRTTTGGNSGSPV
2W5E_A     AYV---------LVVSTAAAMV--------------YGNTLSY------AVQDGMSGAPV
1ARB_A     AWG---GGA---------------------------GTTHLNV------QPEPGSSGSPI
4NSY_A     GYN---GAT---------------------------GTSHLHV------QAEPGSSGSPI
1HPG_A     G--------STTGTVTAVNVTV----------P---VYNMVRT------TAAGGDSGGAH
2QAA_A     G--------STTGSVTALNATV----------DV--VYGMIRT------NVEPGDSGGPL
2SFA_A     G--------STTGRVTGLNATV----------DI--VSGLIQT------NVEPGDSGGAL
2EA3_A     G--------STTGTITALNSSV----------T---VRGLIRT------TVEPGDSGGSL
2OUA_A     G--------STTGTIQARNQTV----------T---VHSLTRT------SVEPGDSGGSF
2PFE_A     G--------ATTGTIQSKNQTV----------T---VTGLTRT------TAEGGDSGGPW
2H5C_A     G--------RTTGTITAKNVTA----------A---VRGLTQG------NAGRGDSGGSW
1MBM_A     G-----------GLLSGE-------------------------------LATSGDSGSAV
3FAN_A     G-----------------------------------NGFAFCF--------ACGDSGSPV
2HRV_A     SYP--K----------------------------HIQYNLLIG------EGEPGDCGGKL
3W95_A     AYP-------------------------------RYQSHLMLA------QGEPGDAGGIL
4GHT_A     GFL---SGK---------------------------THRTMMY------NFKAGQCGGVV
2IJD_1     GYL---GGR---------------------------TARTLMY------NFRAGQAGGVI
3RUO_A     GFL---GGT---------------------------TKRMLVY------NFRAGQCGGVL
3ZV8_A     GFL---GGT---------------------------THRILMY------NFRAGQCGGVV
2XYA_A     G-----SGN---------------------------TARMLKY------SYKSGYCGGVL
2WV4_A     G-----VGRIFSEALTYKDIVV----------GD--MPGLFAY------KARAGYAGGAV
1HAV_A     TYVHKKDGT---------------------------VDLTVDQAW----KGLPGMCGGAL
1LVM_A     NFQ--K---SMSSMVSDTSCTF--------------SDGIFWK------QTKDGQCGSPL
3MMG_A     NFQ--K---SVSSLVSESSHIV--------------EDTSFWQ------TTKDGQAGSPL
1EP5_A     GYE---NGRTVP--------------------------------------KAKGDSGRPI
1VCP_A     GYS---GGRTIP--------------------------------------TKPGDSGRPI
2SNW_A     GYS---GGRTIP--------------------------------------RGRGDSGRPI
2M9P_A     G-----------------------------------TIGAVSL--------SPGTSGSPI
2YOL_A     G-----------------------------------EIGAVTL--------PTGTSGSPI
1WXR_A     GWGLTHYGALANNVDKRATITLSQEDWENRSFNSNASQSFVSDATDKGTDTMNGNSTAGN
3SZE_A     SFAQSNSGAITNTSTKKSILSLSQPDWETGTFKSDVQSGMFSTGNKSASNTLTGDSALKT
4OM9_A     GFTQTKSGTITNNTTKESVLSVSQPDWETRKFNSNVSSSLFTTGDKAAKNAVTGNSELKK
3H09_A     GFGLTEDGALVNNTSKTSTVTIVEDDWINRNFNA--AGDTVCVGYDKALNSATNVSGNVN
3SYJ_A     GFGLTKEGAIVNNTTQAANVTIWDHDWINRTFNANVNGNVTLTGNDSAQNSIQGDKGTTV
1ZYO_A     G-----VGSSTS------------------------FTWKLTH------TCAAGWSGTPL
4BXV_A     SFK--S----------------------------KIESYTLTV------EPLYGVKCTPH
2IPH_A     G-----------------------------------QSGMLLTGAAKGMDLIPGDCGAPY
4X2V_A     G-----------------------------------QTGMLLTGSAKAQDLIPGDAGCPY
2ZCH_H     GWG---QGTSVTSSAKTTAPPV----------GD--TGSSVTLGYESVTNSSSGVHTFPA
1P9U_A     AYE---GSVGVN------------------------SQGTIKG--------IAGTCGSVG
3TLO_A     AYE---SGVGVN------------------------TNFTIKG--------INGACGSPG
4XFQ_A     AYD---AGVGVN------------------------SNYTIRG--------INGACGSPG
2AMD_A     AYN---SGVQCA------------------------PNHTIKG--------LNGSCGSVG
3D23_A     AYN---QGAHVT------------------------SSYTIKG--------LCGSCGSVG
4YOG_A     AYN---TGVTVN------------------------HNSTIKG--------LCGSCGSVG
2Q6D_A     CYG---IGLPVT------------------------SNGTIRA--------LAGACGSVG
2FM2_A     GWP---QGSSLTCTCGSSDLYL--------------HADVIPV------DSLKGSSGGPL
3F1S_A     GYL---TTDVETRNMKTRNMEVFPKFKLDQKY----MHELLRQGI----DLELSATGRNL


2HLC_A     VLSDLLIGVVSFGAGC-ESGKPVGFSRVTSYMDWIQQNTG
1A0L_A     VCKVLQAGVVSWGEGCAQPNRPGIYTRVTYYLDWIHHYVP
1AO5_A     ICDGILQGTTSYGPVCGKPGVPAIYTNLIKFNSWIKDTMM
1SGF_G     ICDGVLQGITSWGHTCGEPDMPGVYTKLNKFTSWIKDTMA
1SPJ_A     MCDGVLQGVTSWGYVCGTPNKPSVAVRVLSYVKWIEDTIA
1TON_A     ICDGVLQGITSGGATCAKPKTPAIYAKLIKFTSWIKKVMK
1GVZ_A     ICDGVFQGITSWGYSCADFNDNFVFTKVMPHKKWIKETIE
1HJ8_A     VCNGELQGVVSWGYGCAEPGNPGVYAKVCIFNDWLTSTMA
4I8H_A     VCSGKLQGIVSWGSGCAQKNKPGVYTKVCNYVSWIKQTIA
1NPM_A     VCDGMLQGITSWGSDCGKPEKPGVYTKICRYTTWIKKTMD
2PSY_A     VCNGSLQGLVSWGDYCARPNRPGVYTNLCKFTKWIQETIQ
4KEL_A     ICNGYLQGLVSFGKACGQVGVPGVYTNLCKFTEWIEKTVQ
2QXI_A     VCRGTLQGLVSWGTFCGQPNDPGVYTQVCKFTKWINDTMK
1LO6_A     VCGDHLRGLVSWGNICGSKEKPGVYTNVCRYTNWIQKTIQ
4BNR_A     AASDYLAGIVSWGYGCARPGYPGVYTEVSYHVDWIKANAV
1BQY_A     ICNGIFQGIVSWGGHCGQPGEPGVYTKVFDYLDWIKSIIA
4E7N_A     ICNGQFQGIASWGDDCAQPHKPAAYTKVFDHLDWIENIIA
3S9B_A     ICNGEMHGIVAGGSECGQHLKPAVYTKVFDYNNWIQSIIA
1EKB_B     MCQELLAGVTSFGYQCALPNRPGVYARVPRFTEWIQSFLH
3W94_A     MCLETLIGVTSFGVGCGRPERPGAYARVSAFTSWIAETRR
2OQ5_A     VSSDYLAGIVSWGDECAKPNKPGVYTRVTALRDWITSKTG
4JYT_A     SSVEFQAGVVSWGDGCAQRNKPGVYTRLPLFRDWIKENTG
1Z8G_A     VCEDRLCGIVSWGTGCALAQKPGVYTKVSDFREWIFQAIK
2ANW_A     VCKHRLVGITSWGEGCARREQPGVYTKVAEYMDWILEKTQ
3E0N_B     SCPVYLTGIVSWGDACGARNRPGVYTLASSYASWIQSKVT
1GDQ_A     V---TLIGAVSWGNGCARPNYSGVYASVGALRSFIDTYA-
1BRU_P     NCQGQVHGIVSFGSSCNYYHKPSVFTRVSNYIDWINSVIA
1PYT_D     NCQADVRGIVSFGSGCNTFKKPTVFTRVSAYIDWINQKLQ
1ELT_A     NCQVYVHGVTSFVSSCNASKKPTVFTRVSAYISWMNGIM-
3HGP_A     HCLVAVHGVTSFVSRCNVTRKPTVFTRVSAYISWINNVIA
1PYT_C     NCPAQVHGVTSFVSACNTIKKPTVFTRVSAFIDWINETIA
2CGA_A     VCKKTLVGIVSWGSSC-STSTPGVYARVTALVNWVQQTLA
4M7G_A     VVNN-LIGVTSWGEGCARPGKPGVYARVGAYYDVLMEQIN
2ASU_B     ACFTVLEGIIIPNRVCARSRWPAVFTRVSVFVDWIHKVMR
4K3J_A     VCEQMVLGVIVPGRGCAIPNRPGIFVRVAYYAKWIHKIIL
4A5T_S     VCFEILQGVTSWGLGCARPNKPGVYVRVSRFVTWIEGVMR
1FIZ_A     MCRDVVVGITSWGVGCARAKRPGVYTSTWPYLNWIASKIG
1C5M_D     VTRFFVTGIVSWGEGCARKGKYGIYTKVTAFLKWIDRSMK
1RFN_A     VTEVFLTGIISWGEECAMKGKYGIYTKVSRYVNWIKEKTK
4JZD_H     ATHYYLTGIVSWGQGCATVGHFGVYTRVSQYIEWLQKLMR
3F6U_H     VASFFLVGLVSWGEGCGLLHNYGVYTKVSRYLDWIHGHIR
4O03_A     VMKSYQMGIVSWGEGCDRDGKYGFYTHVFRLKKWIQKVID
1BDA_A     VCLNTLVGIISWGLGCGQKDVPGVYTKVTNYLDWIRDNMR
1SQT_A     VCSLTLTGIVSWGRGCALKDKPGVYTRVSHFLPWIRSHT-
1YC0_A     ACEKYLYGIISWGDGCGRLHKPGVYTRVANYVDWINDRIR
4XDE_A     VCEDTLQGIISWGSGCGDRNKPGVYTDVAYYLAWIREHTV
1YM0_A     SVKDSLVGIVSWGIGCAS-GYPGVYSRVGFHAGWITDTIT
1M9U_A     NCPDRVVGVTSWGLGACLPDYPSVYTRVSAYLGWIGDNS-
1CGH_A     LCNNVAHGIVSYGK--SSGVPPEVFTRVSSFLPWIRTTMR
1EUF_A     VCNGVAQGIVSYGR--NDGTTPDVYTRISSFLSWIHSTMR
1FI8_A     VCKKVAAGIVSYGQ--NDGSTPRAFTKVSTFLSWIKKTMK
1FQ3_A     VCNKVAQGIVSYGR--NNGMPPRACTKVSSFVHWIKKTMK
3FZZ_A     VCKRAAAGIVSYGQ--TDGSAPQVFTRVLSFVSWIKKTMK
3RP2_A     LCAGVAHGIVSYGH--PDAKPPAIFTRVSTYVPWINAVIN
4AFS_A     LCAGVAQGIVSYGR--SDAKPPAVFTRISHYRPWINQILQ
1DIC_A     VCGGVLEGVVTSGSRCGNRKKPGIYTRVASYAAWIDSVLA
2ZGJ_A     VCGKVLAGVLSFSSRCTDIFKPPVATAVAPYVSWIRKVTG
1MZA_A     ICKGVFHAIVSGGHECGVATKPGIYTLLTKYQTWIKSNLV
1OP8_A     LCEGVFRGVTSFGLECGDPRGPGVYILLSKHLNWIKGAV-
4Q7X_A     VCRNRAHGLVSFGL-CGDPKTPDVYTQVSAFVAWIWDVVR
1FUJ_A     ICDGIIQGIDSFVIWCATRLFPDFFTRVALYVDWIRSTLR
5A09_A     VCNGLIHGIASFVRGCASGLYPDAFAPVAQFVNWIDSIIQ
1FY1_A     VCEGLAHGVASFSLGCGRG--PDFFTRVALFRDWIDGVLN
1AZZ_A     NYNGLTYGITSFGAAC-EAGYPDAFTRVTYFLDWIQTQTG
1EQ9_A     VANGAQIGIVSFGSPC-ALGEPDVYTRVSSFVSWINANLK
1ZJK_A     VFLDFVGGIVSWGSNCGEAGQYGVYTKVINYIPWIENIIS
4IGD_A     VTLNYLVGTVSWGDDCGKKDRYGVYSYIHHNKDWIQRVTG
4J1Y_A     AVQDYAAGLVSWGPQC---GTYGLYTRVKNYVDWIMKTMQ
4WJG_H     AVHDYATGILSFDKSC-AVAEYGVYVKVTSIQDWVQKTIA
2OLG_A     LAERFLEGLVSFGATCGTEGWPGIYTKVGKYRDWIEGNI-
2XXL_A     QAPAVEFGIVSQGVTCGQISLPGLYTNVGEYVQWITDTMA
2B9L_A     FCPDMQMGIVAWGIGCGDENVPGVYANVAHFRNWIDQEMQ
3H7O_A     VQQDTLVGVAAY-PK-RPEGAPEVFTKVGSYVSWIQDIIK
3H7T_A     VQNGTLVGVASY-SS-MPSEFPSVFLRVGYYVLDIKDIIS
2I6Q_A     FLERFQVGLVSWG-NCPRSKVPPFHINLFRMQPWLRQHLG
2OK5_A     IVHKIQVGVISWG-DCRQKQVPAFHINLFQVLPWLKEKLQ
1AGJ_A     FSNGELVGIHSSKEHI------GIGNYVKRIINEK-----
1QTF_A     FLKGELIGIHSGKQHL------GFNRKISSLYSVD-----
2AS9_A     LSNNEVIGVVYGGGSY------AFTPQIKDFIQKH-----
4K1T_A     LSNNELVGIHFASDDR------GFTPEIKKFIAEN-----
4MVN_A     LSKHELIGILYAGESK------GFTPQLKEFIQNN-----
2O8L_A     FEKNEVIGIHWGGPNF------AINENVRNFLKQNINFAN
4JCN_A     FGKNQVIGIHYGGDNY------SINDFVQQFLRNNINIQ-
1P3C_A     LQNQQIVGVHNAGNGI------GATAAFVEFINYA-----
1L1J_A     LIHGEVIGINTAIVNL-------PINTVKKFLD---TILT
3QO6_A     LSSGTLIGINTAISSV-------PVDTVGGIVD---QLVR
1LCY_A     VLDGEVIGVNTM-TAI-------PSDRLREFLHRGKNSSS
3NZI_A     VLDGEVIGINTL-TAI-------PSDKIKKFLTESDRQAK
1TE0_A     VSLGELMGINTLSTEI-------PFQLATKIMD---KLIR
5HMA_A     VAQGDLVGINIAAVE--------PAQVIVSHLQ-------
4FLN_A     FDQGECIGVAFQVTEI-------PTTVVSHFLT---DYER
3K6Y_A     ILNGQVLGVVFGA--T-------TAGEVAGQLAKITQPVG
3CP7_A     F-----LGNGTGGTNYLPNVMFGFGSGAQQNYNYAN----
3WY8_A     F-----IGNSSSGVNYNSSTMYGWGTVIQSTYNTA-----
3WON_A     LAHGKLVGLAFDGSSWPKMTRMIDGRYLRWIMQEVPQLLK
4XZY_A     MANGELIGLNFDRGGIADYQRSIDIRYVLLVIDKVQRLLD
2W5E_A     CKYCRVLAVHQTNIDT------H-----------------
1ARB_A     YPEKRVLGQLHGGTG-NRSDQYGAASRLSDWLDPAAQFID
4NSY_A     YPEKRVLGQLHGGTG-DRSDYYGSATRLSDWLDAAAQFID
1HPG_A     FAGSVALGIHSGS-GC--SGTAGIHQPVTEALSAY-----
2QAA_A     YSGTRAIGLTSGG-GC---SSGGFFQPVTEALSAY-----
2SFA_A     FAGSTALGLTSGG-GC---RTGGFFQPVTEALSAY-----
2EA3_A     LAGNQAQGVTSGG-GC---RTGGFFQPVNPILQAY-----
2OUA_A     ISGTQAQGVTSGG-GC---RTGGFYQEVNPMLNSW-----
2PFE_A     LTGSQAQGVTSGG-GC---RSGGFFQPINPLLSYF-----
2H5C_A     ISAGQAQGVMSGG-NCGIPASQRLFERLQPILSQY-----
1MBM_A     VQGDAVVGVHTGSTTS--LLGADTLSSLSKHFTGP-----
3FAN_A     IEAGELVGVHTGSSGC-------KLSELSEFFAGP-----
2HRV_A     LCKHGVIGIVTAG-G--------AFIDLR-----------
3W95_A     RCQHGVVGIVSTG-G--------GFADVR------EEAME
4GHT_A     T-VGKVIGIHIGG-G--------FCAGLKSYFASE-----
2IJD_1     T-TGKVIGMHVGG-G--------FAAALKSYFTQSIQWMR
3RUO_A     M-TGKVLGIHVGG-G--------FSAALLHYFNEE-----
3ZV8_A     T-TGKVIGIHVGG-G--------FAAMLLSYFTDT-----
2XYA_A     Y-IGQVLGIHVGG-G--------FSAMLLSYFT-------
2WV4_A     LKDGFIVGTHSAG-G--------YCSCVSSMLQKM-----
1HAV_A     VSSNAILGIHVAG-G--------VAKLVTEMFQNIDKKIE
1LVM_A     VRDGFIVGIHSASNN--------YFTSVPNFMELLQQWVS
3MMG_A     VIDGNILGIHSLTSN--------YFVEFPKFVATYDGWCK
1EP5_A     LNQGRVVAIVLGG-GT-------ALSVVM------EKGVT
1VCP_A     FNKGRVVAIVLGG-GT-------ALSVVT------KDMVT
2SNW_A     MNSGRVVAIVLGG-GT-------ALSVVT------SKGKT
2M9P_A     IKKGKVVGLYGNG-G--------------AYVSAIEKSIE
2YOL_A     VKNGDVIGLYGNG-G--------------SYISAI-----
1WXR_A     MLNRTIVGFNGG-TS--------PFTTLTNFLKKPKDTLD
3SZE_A     LSTNSMVYFTDSA-N--------KFHTLTLNIELVKDTNE
4OM9_A     LSTGSMVLFNGG--N--------IFNTLTLNIDLVENTSK
3H09_A     L-SGNLFGTISGGTGSNAQNDANTYNTLTNELTLFSNATR
3SYJ_A     TLNNSTITLNSAA-NTETETTPTRFNTLTEQLTLVNQPLS
1ZYO_A     YSRG-VVGMHVGG-G--------NMFYVANYLLRS-----
4BXV_A     F---GMVGLVQVGENAKTAKMPAARERMDAELAQVN----
2IPH_A     VKRAVVCGVHAAA-GT-------VVCAVQ------ETTLE
4X2V_A     VKKGVVIGVHVAA-GT-------VIAATH------EPTLE
2ZCH_H     VQSDSSVTVTSS-QSC-------SSTKVD------KKIVP
1P9U_A     YLENLGNGSHVGG-G-MQLEGTNLYAALISYNTWATELSS
3TLO_A     YVNDLGSGAHVGG-G-LQVESANLYAALLGFNEWATSVSS
4XFQ_A     YINNLGSGCHVGG-G-LQVEGASLYAALIRFNEWATTVVN
2AMD_A     FIDYLPTGVHAGG-G-AQAAGTDLYAAVIDFNLVAEPLTQ
3D23_A     YLTGLSTGCHTGG-G-VQLPVKDLYAAILDFNVWASQVKA
4YOG_A     YENGLSNGTHTGG-G-HQLQLTDLYAAVLTYNEWATEFVG
2Q6D_A     FIEKLPNALHTGG-G-AQRVPPDLYAAIIDYNRWATPFST
2FM2_A     LPAGHAVGLFRAA-G--------VAKAVD------ETTMR
3F1S_A     QERGAVAGILSE----TAYSMPPIYEETSLFLGRV-----
